# Supplementary material for: A flexible GAS belt responds to pore mutations changing the ion selectivity of proton-gated channels
Source: J Gen Physiol. 2021 Nov 12;154(1):e202112978. doi: 10.1085/jgp.202112978 (PMC8594623; doi:10.1085/jgp.202112978)
Supplement: Data S1 — is a source data file of ΔΔG. [file JGP_202112978_DataS1.xlsx]

## Sheet: Fig.4A_F21&Y456
Closed								Open								Desensitized
	Energy	Mean_energy (WT or mutant)	Energy (mutant-WT)	ddG	SD	p value			Energy	Mean_energy (WT or mutant)	Energy (mutant-WT)	ddG	SD	p value			Energy	Mean_energy (WT or mutant)	Energy (mutant-WT)	ddG	SD	p value
F21D
WT:	-5365.8	-5362.37	34.026	33.6891	0.829277	5.79297e-19		WT:	-2634.09	-2606.45	35.549	21.1993	6.19461	0.00133717		WT:	-5411.52	-5391.28	37.695	33.4612	7.1442	6.48451e-05
WT:	-5364.96		34.893	33.6891				WT:	-2620.3		23.203	21.1993				WT:	-5410.1		38.684	33.4612
WT:	-5363.83		34.48					WT:	-2610.98		15.739					WT:	-5405.96		40.561
WT:	-5363.23		34.449					WT:	-2609.02		14.052					WT:	-5396.78		37.19
WT:	-5362.65		34.059					WT:	-2606.18		17.924					WT:	-5396.25		37.268
WT:	-5362.03		33.449					WT:	-2604.81		20.894					WT:	-5392.08		35.776
WT:	-5361.83		33.291					WT:	-2599.22		16.166					WT:	-5389.61		34.603
WT:	-5360.71		33.114					WT:	-2595.91		20.239					WT:	-5379.04		28.792
WT:	-5360.03		32.891					WT:	-2594.78		24.598					WT:	-5376.57		26.773
WT:	-5358.6		32.239					WT:	-2589.22		23.629					WT:	-5354.85		17.27
MUT_6ASP_454ASP_902ASP:	-5331.77	-5328.68						MUT_6ASP_454ASP_902ASP:	-2598.54	-2585.25						MUT_6ASP_454ASP_902ASP:	-5373.82	-5357.82
MUT_6ASP_454ASP_902ASP:	-5330.07							MUT_6ASP_454ASP_902ASP:	-2597.1							MUT_6ASP_454ASP_902ASP:	-5371.42
MUT_6ASP_454ASP_902ASP:	-5329.35							MUT_6ASP_454ASP_902ASP:	-2595.24							MUT_6ASP_454ASP_902ASP:	-5365.4
MUT_6ASP_454ASP_902ASP:	-5328.78							MUT_6ASP_454ASP_902ASP:	-2594.96							MUT_6ASP_454ASP_902ASP:	-5359.59
MUT_6ASP_454ASP_902ASP:	-5328.59							MUT_6ASP_454ASP_902ASP:	-2588.26							MUT_6ASP_454ASP_902ASP:	-5358.98
MUT_6ASP_454ASP_902ASP:	-5328.58							MUT_6ASP_454ASP_902ASP:	-2583.92							MUT_6ASP_454ASP_902ASP:	-5356.31
MUT_6ASP_454ASP_902ASP:	-5328.54							MUT_6ASP_454ASP_902ASP:	-2583.05							MUT_6ASP_454ASP_902ASP:	-5355.01
MUT_6ASP_454ASP_902ASP:	-5327.6							MUT_6ASP_454ASP_902ASP:	-2575.68							MUT_6ASP_454ASP_902ASP:	-5350.24
MUT_6ASP_454ASP_902ASP:	-5327.14							MUT_6ASP_454ASP_902ASP:	-2570.18							MUT_6ASP_454ASP_902ASP:	-5349.8
MUT_6ASP_454ASP_902ASP:	-5326.36							MUT_6ASP_454ASP_902ASP:	-2565.6							MUT_6ASP_454ASP_902ASP:	-5337.58
F21Y
WT:	-5363.43	-5360.25	8.395	7.7693	1.20595	4.69079e-06		WT:	-2621.93	-2604.33	-1.162	4.0958	6.75495	0.412533		WT:	-5395.75	-5382.95	4.594	9.3386	8.99881	0.13664
WT:	-5363.34		8.765	7.7693				WT:	-2607.99		-9.133	4.0958				WT:	-5391.81		1.294	9.3386
WT:	-5362.72		8.609					WT:	-2607.71		1.749					WT:	-5390.35		1.493
WT:	-5361.84		7.807					WT:	-2605.88		0.512					WT:	-5386.75		6.399
WT:	-5361.65		8.346					WT:	-2605.48		0.265					WT:	-5383.92		5.454
WT:	-5361.23		8.026					WT:	-2604.37		10.263					WT:	-5380.53		6.284
WT:	-5359.92		8.429					WT:	-2599.71		6.631					WT:	-5379.94		6.341
WT:	-5357.57		7.474					WT:	-2599.63		11.966					WT:	-5379.41		13.99
WT:	-5356.79		7.195					WT:	-2597.75		10.399					WT:	-5372.55		16.701
WT:	-5354.01		4.647					WT:	-2592.85		9.468					WT:	-5368.44		30.836
MUT_6TYR_454TYR_902TYR:	-5355.04	-5352.48						MUT_6TYR_454TYR_902TYR:	-2623.09	-2600.24						MUT_6TYR_454TYR_902TYR:	-5391.15	-5373.61
MUT_6TYR_454TYR_902TYR:	-5354.57							MUT_6TYR_454TYR_902TYR:	-2617.13							MUT_6TYR_454TYR_902TYR:	-5390.52
MUT_6TYR_454TYR_902TYR:	-5354.11							MUT_6TYR_454TYR_902TYR:	-2605.97							MUT_6TYR_454TYR_902TYR:	-5388.86
MUT_6TYR_454TYR_902TYR:	-5354.03							MUT_6TYR_454TYR_902TYR:	-2605.37							MUT_6TYR_454TYR_902TYR:	-5380.35
MUT_6TYR_454TYR_902TYR:	-5353.3							MUT_6TYR_454TYR_902TYR:	-2605.22							MUT_6TYR_454TYR_902TYR:	-5378.46
MUT_6TYR_454TYR_902TYR:	-5353.21							MUT_6TYR_454TYR_902TYR:	-2594.11							MUT_6TYR_454TYR_902TYR:	-5374.25
MUT_6TYR_454TYR_902TYR:	-5351.49							MUT_6TYR_454TYR_902TYR:	-2593.08							MUT_6TYR_454TYR_902TYR:	-5373.6
MUT_6TYR_454TYR_902TYR:	-5350.1							MUT_6TYR_454TYR_902TYR:	-2587.67							MUT_6TYR_454TYR_902TYR:	-5365.42
MUT_6TYR_454TYR_902TYR:	-5349.6							MUT_6TYR_454TYR_902TYR:	-2587.35							MUT_6TYR_454TYR_902TYR:	-5355.85
MUT_6TYR_454TYR_902TYR:	-5349.37							MUT_6TYR_454TYR_902TYR:	-2583.38							MUT_6TYR_454TYR_902TYR:	-5337.6
F21W
WT:	-5363.5	-5360.32	7.508	9.8312	1.27763	3.2361e-06		WT:	-2620.86	-2606.67	-9.789	-4.0435	3.955	0.393034		WT:	-5397.97	-5383.28	11.345	12.971	5.94458	0.0347334
WT:	-5363.23		10.107	9.8312				WT:	-2616		-6.656	-4.0435				WT:	-5396.91		14.5	12.971
WT:	-5363.04		9.916					WT:	-2613.89		-6.663					WT:	-5396.03		16.515
WT:	-5362.07		10					WT:	-2609.86		-6.172					WT:	-5395.16		18.596
WT:	-5360.6		8.942					WT:	-2606.78		-4.584					WT:	-5389.62		17.855
WT:	-5360.4		9.688					WT:	-2605.91		0.812					WT:	-5373.65		2.942
WT:	-5360.13		10.669					WT:	-2605.89		2.684					WT:	-5373.19		7.926
WT:	-5359.19		11.254					WT:	-2601.52		-0.03					WT:	-5372.53		8.619
WT:	-5358		11.77					WT:	-2594.01		-6.117					WT:	-5372.53		9.184
WT:	-5353.01		8.458					WT:	-2592.01		-3.92					WT:	-5365.16		22.228
MUT_6TRP_454TRP_902TRP:	-5355.99	-5350.49						MUT_6TRP_454TRP_902TRP:	-2630.64	-2610.72						MUT_6TRP_454TRP_902TRP:	-5386.62	-5370.31
MUT_6TRP_454TRP_902TRP:	-5353.13							MUT_6TRP_454TRP_902TRP:	-2622.65							MUT_6TRP_454TRP_902TRP:	-5382.41
MUT_6TRP_454TRP_902TRP:	-5353.12							MUT_6TRP_454TRP_902TRP:	-2620.55							MUT_6TRP_454TRP_902TRP:	-5379.52
MUT_6TRP_454TRP_902TRP:	-5352.07							MUT_6TRP_454TRP_902TRP:	-2616.03							MUT_6TRP_454TRP_902TRP:	-5376.57
MUT_6TRP_454TRP_902TRP:	-5351.66							MUT_6TRP_454TRP_902TRP:	-2611.36							MUT_6TRP_454TRP_902TRP:	-5371.77
MUT_6TRP_454TRP_902TRP:	-5350.72							MUT_6TRP_454TRP_902TRP:	-2605.1							MUT_6TRP_454TRP_902TRP:	-5370.71
MUT_6TRP_454TRP_902TRP:	-5349.46							MUT_6TRP_454TRP_902TRP:	-2603.2							MUT_6TRP_454TRP_902TRP:	-5365.27
MUT_6TRP_454TRP_902TRP:	-5347.94							MUT_6TRP_454TRP_902TRP:	-2601.55							MUT_6TRP_454TRP_902TRP:	-5363.91
MUT_6TRP_454TRP_902TRP:	-5346.23							MUT_6TRP_454TRP_902TRP:	-2600.12							MUT_6TRP_454TRP_902TRP:	-5363.34
MUT_6TRP_454TRP_902TRP:	-5344.55							MUT_6TRP_454TRP_902TRP:	-2595.93							MUT_6TRP_454TRP_902TRP:	-5342.94
Y456C
WT:	-5367.86	-5364.39	23.166	24.681	1.5062	2.27792e-13		WT:	-2796.28	-2768.37	43.6	28.844	5.82123	1.4807e-05		WT:	-5411.78	-5396.82	24.849	29.0204	7.11229	4.4968e-05
WT:	-5366.22		22.74	24.681				WT:	-2776.99		26.387	28.844				WT:	-5405.33		20.588	29.0204
WT:	-5366.21		23.269					WT:	-2775.67		31.129					WT:	-5405.22		23.156
WT:	-5365.8		25.745					WT:	-2772.96		30.651					WT:	-5402.4		27.202
WT:	-5365.62		25.851					WT:	-2769.53		28.571					WT:	-5400.48		37.051
WT:	-5363.51		23.804					WT:	-2763.37		25.509					WT:	-5399.41		38.65
WT:	-5363.49		25.102					WT:	-2762.66		27.517					WT:	-5394.68		36.953
WT:	-5362.57		24.824					WT:	-2758.85		24.451					WT:	-5389.48		32.122
WT:	-5361.81		24.646					WT:	-2757.9		28.098					WT:	-5385.82		30.471
WT:	-5360.8		27.663					WT:	-2749.48		22.527					WT:	-5373.6		19.162
MUT_441CYS_889CYS_1337CYS:	-5344.69	-5339.71						MUT_441CYS_889CYS_1337CYS:	-2752.68	-2739.52						MUT_441CYS_889CYS_1337CYS:	-5386.93	-5367.8
MUT_441CYS_889CYS_1337CYS:	-5343.48							MUT_441CYS_889CYS_1337CYS:	-2750.61							MUT_441CYS_889CYS_1337CYS:	-5384.75
MUT_441CYS_889CYS_1337CYS:	-5342.94							MUT_441CYS_889CYS_1337CYS:	-2744.54							MUT_441CYS_889CYS_1337CYS:	-5382.06
MUT_441CYS_889CYS_1337CYS:	-5340.05							MUT_441CYS_889CYS_1337CYS:	-2742.31							MUT_441CYS_889CYS_1337CYS:	-5375.19
MUT_441CYS_889CYS_1337CYS:	-5339.77							MUT_441CYS_889CYS_1337CYS:	-2740.95							MUT_441CYS_889CYS_1337CYS:	-5363.43
MUT_441CYS_889CYS_1337CYS:	-5339.71							MUT_441CYS_889CYS_1337CYS:	-2737.86							MUT_441CYS_889CYS_1337CYS:	-5360.76
MUT_441CYS_889CYS_1337CYS:	-5338.39							MUT_441CYS_889CYS_1337CYS:	-2735.14							MUT_441CYS_889CYS_1337CYS:	-5357.73
MUT_441CYS_889CYS_1337CYS:	-5337.75							MUT_441CYS_889CYS_1337CYS:	-2734.4							MUT_441CYS_889CYS_1337CYS:	-5357.36
MUT_441CYS_889CYS_1337CYS:	-5337.16							MUT_441CYS_889CYS_1337CYS:	-2729.8							MUT_441CYS_889CYS_1337CYS:	-5355.35
MUT_441CYS_889CYS_1337CYS:	-5333.14							MUT_441CYS_889CYS_1337CYS:	-2726.95							MUT_441CYS_889CYS_1337CYS:	-5354.44
Y456F
WT:	-5367.7	-5364.84	-3.202	-2.2824	1.37759	0.0578299		WT:	-2773.56	-2765.47	-7.124	2.0338	5.01148	0.59214		WT:	-5406.4	-5395.62	-9.473	1.258	7.42941	0.816788
WT:	-5367.66		-2.827	-2.2824				WT:	-2772.56		-0.429	2.0338				WT:	-5406.18		0.449	1.258
WT:	-5366.36		-3.267					WT:	-2772.15		0.747					WT:	-5405.36		2.888
WT:	-5365.69		-1.796					WT:	-2768.22		-1.88					WT:	-5403.85		9.152
WT:	-5365.68		-1.565					WT:	-2767.67		9.015					WT:	-5403.65		10.274
WT:	-5364.92		-1.645					WT:	-2766.95		8.417					WT:	-5401.17		7.81
WT:	-5364.81		-0.387					WT:	-2763.34		5.036					WT:	-5393.54		3.957
WT:	-5364.5		-0.285					WT:	-2759.7		4.236					WT:	-5380.96		-7.954
WT:	-5361.16		-3.28					WT:	-2758.62		3.83					WT:	-5378		-8.379
WT:	-5359.86		-4.57					WT:	-2751.92		-1.51					WT:	-5377.14		3.856
MUT_441PHE_889PHE_1337PHE:	-5370.9	-5367.12						MUT_441PHE_889PHE_1337PHE:	-2780.68	-2763.44						MUT_441PHE_889PHE_1337PHE:	-5415.87	-5394.37
MUT_441PHE_889PHE_1337PHE:	-5370.49							MUT_441PHE_889PHE_1337PHE:	-2772.99							MUT_441PHE_889PHE_1337PHE:	-5405.73
MUT_441PHE_889PHE_1337PHE:	-5369.63							MUT_441PHE_889PHE_1337PHE:	-2771.4							MUT_441PHE_889PHE_1337PHE:	-5402.47
MUT_441PHE_889PHE_1337PHE:	-5367.49							MUT_441PHE_889PHE_1337PHE:	-2770.09							MUT_441PHE_889PHE_1337PHE:	-5394.69
MUT_441PHE_889PHE_1337PHE:	-5367.24							MUT_441PHE_889PHE_1337PHE:	-2758.66							MUT_441PHE_889PHE_1337PHE:	-5393.38
MUT_441PHE_889PHE_1337PHE:	-5366.57							MUT_441PHE_889PHE_1337PHE:	-2758.53							MUT_441PHE_889PHE_1337PHE:	-5393.36
MUT_441PHE_889PHE_1337PHE:	-5365.2							MUT_441PHE_889PHE_1337PHE:	-2758.31							MUT_441PHE_889PHE_1337PHE:	-5389.58
MUT_441PHE_889PHE_1337PHE:	-5364.78							MUT_441PHE_889PHE_1337PHE:	-2755.46							MUT_441PHE_889PHE_1337PHE:	-5388.91
MUT_441PHE_889PHE_1337PHE:	-5364.44							MUT_441PHE_889PHE_1337PHE:	-2754.79							MUT_441PHE_889PHE_1337PHE:	-5386.38
MUT_441PHE_889PHE_1337PHE:	-5364.43							MUT_441PHE_889PHE_1337PHE:	-2753.43							MUT_441PHE_889PHE_1337PHE:	-5373.28
Y456H
WT:	-5366.38	-5363.3	10.202	9.371	1.38964	3.74978e-09		WT:	-2790.86	-2770.18	21.943	15.4598	6.61754	0.0024322		WT:	-5411.92	-5397.05	13.024	16.8567	5.40828	0.00174122
WT:	-5365.26		9.18	9.371				WT:	-2780.74		23.491	15.4598				WT:	-5411.44		26.416	16.8567
WT:	-5365.19		10.671					WT:	-2778.97		22.089					WT:	-5410.25		26.592
WT:	-5364.89		10.823					WT:	-2777.62		21.323					WT:	-5399.92		18.856
WT:	-5364.69		10.666					WT:	-2769.71		13.731					WT:	-5392.84		12.269
WT:	-5364.19		10.654					WT:	-2768.44		13.946					WT:	-5392.62		13.023
WT:	-5361.58		8.282					WT:	-2768.13		13.732					WT:	-5392.34		13.507
WT:	-5360.77		7.87					WT:	-2757.48		5.612					WT:	-5392.22		15.477
WT:	-5360.68		8.117					WT:	-2755.13		5.509					WT:	-5390.22		15.051
WT:	-5359.36		7.245					WT:	-2754.7		13.222					WT:	-5376.73		14.352
MUT_441HIS_889HIS_1337HIS:	-5356.18	-5353.93						MUT_441HIS_889HIS_1337HIS:	-2768.92	-2754.72						MUT_441HIS_889HIS_1337HIS:	-5398.89	-5380.19
MUT_441HIS_889HIS_1337HIS:	-5356.08							MUT_441HIS_889HIS_1337HIS:	-2757.25							MUT_441HIS_889HIS_1337HIS:	-5385.03
MUT_441HIS_889HIS_1337HIS:	-5354.52							MUT_441HIS_889HIS_1337HIS:	-2756.88							MUT_441HIS_889HIS_1337HIS:	-5383.65
MUT_441HIS_889HIS_1337HIS:	-5354.07							MUT_441HIS_889HIS_1337HIS:	-2756.3							MUT_441HIS_889HIS_1337HIS:	-5381.06
MUT_441HIS_889HIS_1337HIS:	-5354.02							MUT_441HIS_889HIS_1337HIS:	-2755.97							MUT_441HIS_889HIS_1337HIS:	-5380.57
MUT_441HIS_889HIS_1337HIS:	-5353.53							MUT_441HIS_889HIS_1337HIS:	-2754.49							MUT_441HIS_889HIS_1337HIS:	-5379.59
MUT_441HIS_889HIS_1337HIS:	-5353.3							MUT_441HIS_889HIS_1337HIS:	-2754.4							MUT_441HIS_889HIS_1337HIS:	-5378.83
MUT_441HIS_889HIS_1337HIS:	-5352.9							MUT_441HIS_889HIS_1337HIS:	-2751.86							MUT_441HIS_889HIS_1337HIS:	-5376.75
MUT_441HIS_889HIS_1337HIS:	-5352.56							MUT_441HIS_889HIS_1337HIS:	-2749.62							MUT_441HIS_889HIS_1337HIS:	-5375.17
MUT_441HIS_889HIS_1337HIS:	-5352.11							MUT_441HIS_889HIS_1337HIS:	-2741.48							MUT_441HIS_889HIS_1337HIS:	-5362.38
Y456A
WT:	-5367.7	-5363.88	17.435	17.5527	1.87812	5.05391e-10		WT:	-2783.95	-2765.86	33.772	29.1046	3.86574	1.23789e-06		WT:	-5419	-5397.57	24.093	22.4656	5.54507	0.000968957
WT:	-5367.36		17.252	17.5527				WT:	-2783.29		37.163	29.1046				WT:	-5413.54		26.132	22.4656
WT:	-5366.82		18.718					WT:	-2772.14		31.993					WT:	-5409.35		27.294
WT:	-5366.76		19.615					WT:	-2768.5		28.407					WT:	-5405.28		28.408
WT:	-5363.65		16.842					WT:	-2761.01		25.619					WT:	-5404.6		30.543
WT:	-5363.33		16.612					WT:	-2760.43		26.44					WT:	-5390.57		19.353
WT:	-5363		17.92					WT:	-2759.68		27.26					WT:	-5388.85		18.635
WT:	-5362.51		18.823					WT:	-2757.98		26.443					WT:	-5386.01		16.495
WT:	-5362.46		19.236					WT:	-2756.26		26.717					WT:	-5383.73		19.471
WT:	-5355.25		13.074					WT:	-2755.39		27.232					WT:	-5374.72		14.232
MUT_441ALA_889ALA_1337ALA:	-5350.27	-5346.33						MUT_441ALA_889ALA_1337ALA:	-2750.18	-2736.76						MUT_441ALA_889ALA_1337ALA:	-5394.91	-5375.1
MUT_441ALA_889ALA_1337ALA:	-5350.11							MUT_441ALA_889ALA_1337ALA:	-2746.12							MUT_441ALA_889ALA_1337ALA:	-5387.41
MUT_441ALA_889ALA_1337ALA:	-5348.1							MUT_441ALA_889ALA_1337ALA:	-2740.15							MUT_441ALA_889ALA_1337ALA:	-5382.06
MUT_441ALA_889ALA_1337ALA:	-5347.15							MUT_441ALA_889ALA_1337ALA:	-2740.09							MUT_441ALA_889ALA_1337ALA:	-5376.87
MUT_441ALA_889ALA_1337ALA:	-5346.81							MUT_441ALA_889ALA_1337ALA:	-2735.39							MUT_441ALA_889ALA_1337ALA:	-5374.05
MUT_441ALA_889ALA_1337ALA:	-5346.72							MUT_441ALA_889ALA_1337ALA:	-2733.99							MUT_441ALA_889ALA_1337ALA:	-5371.22
MUT_441ALA_889ALA_1337ALA:	-5345.08							MUT_441ALA_889ALA_1337ALA:	-2732.42							MUT_441ALA_889ALA_1337ALA:	-5370.21
MUT_441ALA_889ALA_1337ALA:	-5343.69							MUT_441ALA_889ALA_1337ALA:	-2731.54							MUT_441ALA_889ALA_1337ALA:	-5369.52
MUT_441ALA_889ALA_1337ALA:	-5343.22							MUT_441ALA_889ALA_1337ALA:	-2729.54							MUT_441ALA_889ALA_1337ALA:	-5364.26
MUT_441ALA_889ALA_1337ALA:	-5342.18							MUT_441ALA_889ALA_1337ALA:	-2728.16							MUT_441ALA_889ALA_1337ALA:	-5360.48

## Sheet: Fig.4B_E452&W46
Closed								Open								Desensitized
	Energy	Mean_energy (WT or mutant)	Energy (mutant-WT)	ddG	SD	p value			Energy	Mean_energy (WT or mutant)	Energy (mutant-WT)	ddG	SD	p value			Energy	Mean_energy (WT or mutant)	Energy (mutant-WT)	ddG	SD	p value
W46A
WT:	-5373.78	-5369.95	24.336	26.0666	1.44598	2.12512e-11		WT:	-2780.27	-2770.69	7.491	10.3419	4.6663	0.00861538		WT:	-5423.19	-5406.2	26.306	30.6755	3.57464	1.58205e-05
WT:	-5373.74		27.02	26.0666				WT:	-2779.69		9.599	10.3419				WT:	-5419.42		33.122	30.6755
WT:	-5373.11		27.054					WT:	-2776.81		6.822					WT:	-5417.29		32.01
WT:	-5372.49		26.563					WT:	-2772.18		10.075					WT:	-5414.75		37.109
WT:	-5372.06		26.379					WT:	-2768.37		7.939					WT:	-5411.37		34.465
WT:	-5370.68		27.296					WT:	-2766.97		7.397					WT:	-5398.86		26.52
WT:	-5370.68		28.231					WT:	-2766.6		8.164					WT:	-5397.11		28.797
WT:	-5366.14		23.83					WT:	-2766.18		8.036					WT:	-5394.26		27.277
WT:	-5365.74		24.859					WT:	-2765.15		17.901					WT:	-5393.95		30.46
WT:	-5361.1		25.098					WT:	-2764.66		19.995					WT:	-5391.75		30.689
MUT_31ALA_479ALA_927ALA:	-5349.45	-5343.89						MUT_31ALA_479ALA_927ALA:	-2772.78	-2760.35						MUT_31ALA_479ALA_927ALA:	-5396.89	-5375.52
MUT_31ALA_479ALA_927ALA:	-5346.72							MUT_31ALA_479ALA_927ALA:	-2770.09							MUT_31ALA_479ALA_927ALA:	-5386.3
MUT_31ALA_479ALA_927ALA:	-5346.06							MUT_31ALA_479ALA_927ALA:	-2769.99							MUT_31ALA_479ALA_927ALA:	-5385.28
MUT_31ALA_479ALA_927ALA:	-5345.92							MUT_31ALA_479ALA_927ALA:	-2762.11							MUT_31ALA_479ALA_927ALA:	-5377.64
MUT_31ALA_479ALA_927ALA:	-5345.68							MUT_31ALA_479ALA_927ALA:	-2760.43							MUT_31ALA_479ALA_927ALA:	-5376.9
MUT_31ALA_479ALA_927ALA:	-5343.38							MUT_31ALA_479ALA_927ALA:	-2759.58							MUT_31ALA_479ALA_927ALA:	-5372.34
MUT_31ALA_479ALA_927ALA:	-5342.45							MUT_31ALA_479ALA_927ALA:	-2758.44							MUT_31ALA_479ALA_927ALA:	-5368.31
MUT_31ALA_479ALA_927ALA:	-5342.31							MUT_31ALA_479ALA_927ALA:	-2758.14							MUT_31ALA_479ALA_927ALA:	-5366.98
MUT_31ALA_479ALA_927ALA:	-5340.88							MUT_31ALA_479ALA_927ALA:	-2747.25							MUT_31ALA_479ALA_927ALA:	-5363.49
MUT_31ALA_479ALA_927ALA:	-5336							MUT_31ALA_479ALA_927ALA:	-2744.66							MUT_31ALA_479ALA_927ALA:	-5361.06
W46C
WT:	-5373.05	-5370.4	28.44	29.3684	0.984244	1.31889e-16		WT:	-2791.57	-2780.19	20.543	23.2661	5.3695	4.70883e-05		WT:	-5416.84	-5395.95	22.777	21.7272	6.78576	0.00554559
WT:	-5372.5		29.349	29.3684				WT:	-2784.67		16.589	23.2661				WT:	-5412.13		21.28	21.7272
WT:	-5372.03		29.008					WT:	-2783.42		18.414					WT:	-5409.89		20.379
WT:	-5371.92		29.907					WT:	-2782.86		18.175					WT:	-5406.1		21.046
WT:	-5371.15		29.178					WT:	-2782.43		21.64					WT:	-5391.88		10.774
WT:	-5369.25		28.019					WT:	-2782.24		23.272					WT:	-5389.81		10.031
WT:	-5369.22		28.679					WT:	-2781.45		22.696					WT:	-5386.57		25.944
WT:	-5368.81		29.378					WT:	-2774.56		31.008					WT:	-5385.55		30.135
WT:	-5368.45		30.299					WT:	-2769.92		30.231					WT:	-5381.36		27.354
WT:	-5367.64		31.427					WT:	-2768.8		30.093					WT:	-5379.36		27.552
MUT_31CYS_479CYS_927CYS:	-5344.61	-5341.03						MUT_31CYS_479CYS_927CYS:	-2771.03	-2756.93						MUT_31CYS_479CYS_927CYS:	-5394.07	-5374.22
MUT_31CYS_479CYS_927CYS:	-5343.15							MUT_31CYS_479CYS_927CYS:	-2768.08							MUT_31CYS_479CYS_927CYS:	-5390.85
MUT_31CYS_479CYS_927CYS:	-5343.03							MUT_31CYS_479CYS_927CYS:	-2765.01							MUT_31CYS_479CYS_927CYS:	-5389.51
MUT_31CYS_479CYS_927CYS:	-5342.01							MUT_31CYS_479CYS_927CYS:	-2764.69							MUT_31CYS_479CYS_927CYS:	-5385.05
MUT_31CYS_479CYS_927CYS:	-5341.97							MUT_31CYS_479CYS_927CYS:	-2760.79							MUT_31CYS_479CYS_927CYS:	-5381.11
MUT_31CYS_479CYS_927CYS:	-5341.23							MUT_31CYS_479CYS_927CYS:	-2758.97							MUT_31CYS_479CYS_927CYS:	-5379.78
MUT_31CYS_479CYS_927CYS:	-5340.54							MUT_31CYS_479CYS_927CYS:	-2758.75							MUT_31CYS_479CYS_927CYS:	-5360.62
MUT_31CYS_479CYS_927CYS:	-5339.43							MUT_31CYS_479CYS_927CYS:	-2743.56							MUT_31CYS_479CYS_927CYS:	-5355.41
MUT_31CYS_479CYS_927CYS:	-5338.15							MUT_31CYS_479CYS_927CYS:	-2739.69							MUT_31CYS_479CYS_927CYS:	-5354.01
MUT_31CYS_479CYS_927CYS:	-5336.21							MUT_31CYS_479CYS_927CYS:	-2738.71							MUT_31CYS_479CYS_927CYS:	-5351.81
W46H
WT:	-5367.7	-5363.88	17.435	17.5527	1.87812	5.05391e-10		WT:	-2796.57	-2780.25	20.562	25.6606	5.3088	5.03364e-05		WT:	-5422.63	-5404.42	25.149	25.6112	5.44565	0.000496236
WT:	-5367.36		17.252	17.5527				WT:	-2796.19		35.106	25.6606				WT:	-5419.31		23.075	25.6112
WT:	-5366.82		18.718					WT:	-2792.41		31.473					WT:	-5416.71		24.62
WT:	-5366.76		19.615					WT:	-2784.68		25.954					WT:	-5410.49		20.996
WT:	-5363.65		16.842					WT:	-2784.05		32.157					WT:	-5400.12		18.109
WT:	-5363.33		16.612					WT:	-2771.83		21.632					WT:	-5399.06		19.318
WT:	-5363		17.92					WT:	-2770.83		21.545					WT:	-5397.3		27.799
WT:	-5362.51		18.823					WT:	-2770.54		22.842					WT:	-5394.38		32.921
WT:	-5362.46		19.236					WT:	-2769.15		23.959					WT:	-5392.24		31.505
WT:	-5355.25		13.074					WT:	-2766.19		21.376					WT:	-5391.98		32.62
MUT_441ALA_889ALA_1337ALA:	-5350.27	-5346.33						MUT_31HIS_479HIS_927HIS:	-2776.01	-2754.58						MUT_31HIS_479HIS_927HIS:	-5397.48	-5378.81
MUT_441ALA_889ALA_1337ALA:	-5350.11							MUT_31HIS_479HIS_927HIS:	-2761.09							MUT_31HIS_479HIS_927HIS:	-5396.23
MUT_441ALA_889ALA_1337ALA:	-5348.1							MUT_31HIS_479HIS_927HIS:	-2760.94							MUT_31HIS_479HIS_927HIS:	-5392.09
MUT_441ALA_889ALA_1337ALA:	-5347.15							MUT_31HIS_479HIS_927HIS:	-2758.73							MUT_31HIS_479HIS_927HIS:	-5389.5
MUT_441ALA_889ALA_1337ALA:	-5346.81							MUT_31HIS_479HIS_927HIS:	-2751.89							MUT_31HIS_479HIS_927HIS:	-5382.01
MUT_441ALA_889ALA_1337ALA:	-5346.72							MUT_31HIS_479HIS_927HIS:	-2750.2							MUT_31HIS_479HIS_927HIS:	-5379.74
MUT_441ALA_889ALA_1337ALA:	-5345.08							MUT_31HIS_479HIS_927HIS:	-2749.28							MUT_31HIS_479HIS_927HIS:	-5369.5
MUT_441ALA_889ALA_1337ALA:	-5343.69							MUT_31HIS_479HIS_927HIS:	-2747.7							MUT_31HIS_479HIS_927HIS:	-5361.45
MUT_441ALA_889ALA_1337ALA:	-5343.22							MUT_31HIS_479HIS_927HIS:	-2745.19							MUT_31HIS_479HIS_927HIS:	-5360.74
MUT_441ALA_889ALA_1337ALA:	-5342.18							MUT_31HIS_479HIS_927HIS:	-2744.82							MUT_31HIS_479HIS_927HIS:	-5359.36
W46F
WT:	-5374.88	-5371.25	14.595	14.0077	1.47544	1.42432e-09		WT:	-2783.5	-2771.26	-2.179	5.0609	5.01257	0.148037		WT:	-5420.4	-5404.05	9.312	18.504	6.13027	0.0168426
WT:	-5374.71		16.008	14.0077				WT:	-2773.97		-1.137	5.0609				WT:	-5418.95		12.837	18.504
WT:	-5374.06		15.386					WT:	-2771.71		0.14					WT:	-5414.52		22.52
WT:	-5373.07		14.575					WT:	-2771.19		2.25					WT:	-5408.99		18.152
WT:	-5372.5		14.272					WT:	-2769.87		5.559					WT:	-5408.58		17.928
WT:	-5371.61		13.557					WT:	-2769.84		5.972					WT:	-5408.19		23.774
WT:	-5371.02		15.359					WT:	-2769.63		9.563					WT:	-5405.41		21.193
WT:	-5367.98		12.366					WT:	-2769.6		9.863					WT:	-5397.44		29.581
WT:	-5367.36		11.939					WT:	-2769.53		11.723					WT:	-5384.76		18.107
WT:	-5365.33		12.02					WT:	-2763.71		8.855					WT:	-5373.27		11.636
MUT_31PHE_479PHE_927PHE:	-5360.28	-5357.24						MUT_31PHE_479PHE_927PHE:	-2785.68	-2766.19						MUT_31PHE_479PHE_927PHE:	-5411.09	-5385.55
MUT_31PHE_479PHE_927PHE:	-5358.7							MUT_31PHE_479PHE_927PHE:	-2775.1							MUT_31PHE_479PHE_927PHE:	-5406.11
MUT_31PHE_479PHE_927PHE:	-5358.68							MUT_31PHE_479PHE_927PHE:	-2771.57							MUT_31PHE_479PHE_927PHE:	-5392
MUT_31PHE_479PHE_927PHE:	-5358.49							MUT_31PHE_479PHE_927PHE:	-2768.94							MUT_31PHE_479PHE_927PHE:	-5390.84
MUT_31PHE_479PHE_927PHE:	-5358.23							MUT_31PHE_479PHE_927PHE:	-2764.31							MUT_31PHE_479PHE_927PHE:	-5390.65
MUT_31PHE_479PHE_927PHE:	-5358.05							MUT_31PHE_479PHE_927PHE:	-2763.87							MUT_31PHE_479PHE_927PHE:	-5384.41
MUT_31PHE_479PHE_927PHE:	-5355.66							MUT_31PHE_479PHE_927PHE:	-2760.07							MUT_31PHE_479PHE_927PHE:	-5384.22
MUT_31PHE_479PHE_927PHE:	-5355.61							MUT_31PHE_479PHE_927PHE:	-2759.74							MUT_31PHE_479PHE_927PHE:	-5367.86
MUT_31PHE_479PHE_927PHE:	-5355.42							MUT_31PHE_479PHE_927PHE:	-2757.81							MUT_31PHE_479PHE_927PHE:	-5366.65
MUT_31PHE_479PHE_927PHE:	-5353.31							MUT_31PHE_479PHE_927PHE:	-2754.85							MUT_31PHE_479PHE_927PHE:	-5361.64
E452A
WT:	-5361.57	-5358.81	20.569	20.7257	0.934731	2.75123e-12		WT:	-2782.25	-2775.43	-4.339	7.1852	6.14876	0.0996355		WT:	-5398.06	-5388.86	18.493	27.558	4.25509	5.58422e-06
WT:	-5361.57		20.868	20.7257				WT:	-2782.17		-2.593	7.1852				WT:	-5396.54		25.942	27.558
WT:	-5361.04		20.641					WT:	-2781.37		7.061					WT:	-5394.04		27.812
WT:	-5360.66		21.016					WT:	-2780.53		7.361					WT:	-5393.32		28.412
WT:	-5360.56		21.47					WT:	-2779.18		8.326					WT:	-5392.79		29.09
WT:	-5359.45		21.709					WT:	-2771.4		8.627					WT:	-5390.84		28.387
WT:	-5358.61		20.941					WT:	-2770.25		8.412					WT:	-5387.69		30.562
WT:	-5355.94		18.386					WT:	-2770.11		11.647					WT:	-5387.31		30.508
WT:	-5354.62		20.252					WT:	-2768.84		12.498					WT:	-5379.39		33.47
WT:	-5354.09		21.405					WT:	-2768.21		14.852					WT:	-5368.58		22.904
MUT_437ALA_885ALA_1333ALA:	-5341	-5338.09						MUT_437ALA_885ALA_1333ALA:	-2786.59	-2768.25						MUT_437ALA_885ALA_1333ALA:	-5379.56	-5361.3
MUT_437ALA_885ALA_1333ALA:	-5340.7							MUT_437ALA_885ALA_1333ALA:	-2784.77							MUT_437ALA_885ALA_1333ALA:	-5370.59
MUT_437ALA_885ALA_1333ALA:	-5340.4							MUT_437ALA_885ALA_1333ALA:	-2774.31							MUT_437ALA_885ALA_1333ALA:	-5366.23
MUT_437ALA_885ALA_1333ALA:	-5339.65							MUT_437ALA_885ALA_1333ALA:	-2773.17							MUT_437ALA_885ALA_1333ALA:	-5364.91
MUT_437ALA_885ALA_1333ALA:	-5339.09							MUT_437ALA_885ALA_1333ALA:	-2770.86							MUT_437ALA_885ALA_1333ALA:	-5363.7
MUT_437ALA_885ALA_1333ALA:	-5337.74							MUT_437ALA_885ALA_1333ALA:	-2762.78							MUT_437ALA_885ALA_1333ALA:	-5362.45
MUT_437ALA_885ALA_1333ALA:	-5337.67							MUT_437ALA_885ALA_1333ALA:	-2761.84							MUT_437ALA_885ALA_1333ALA:	-5357.12
MUT_437ALA_885ALA_1333ALA:	-5337.55							MUT_437ALA_885ALA_1333ALA:	-2758.46							MUT_437ALA_885ALA_1333ALA:	-5356.8
MUT_437ALA_885ALA_1333ALA:	-5334.37							MUT_437ALA_885ALA_1333ALA:	-2756.34							MUT_437ALA_885ALA_1333ALA:	-5345.92
MUT_437ALA_885ALA_1333ALA:	-5332.68							MUT_437ALA_885ALA_1333ALA:	-2753.36							MUT_437ALA_885ALA_1333ALA:	-5345.68
E452R
WT:	-5357.99	-5353.62	28.875	28.0952	2.23441	2.21495e-13		WT:	-2795.15	-2777.97	-3.627	5.2801	7.13339	0.325301		WT:	-5412.98	-5391.43	36.554	26.7995	5.43678	3.48942e-05
WT:	-5357.25		28.98	28.0952				WT:	-2783.79		-3.973	5.2801				WT:	-5405.85		32.36	26.7995
WT:	-5357.01		29.814					WT:	-2781.36		-3.31					WT:	-5401.93		29.465
WT:	-5355.23		28.084					WT:	-2780.75		0.94					WT:	-5397.8		31.029
WT:	-5352.99		25.873					WT:	-2778.89		6.101					WT:	-5389.95		23.891
WT:	-5352.02		25.059					WT:	-2778.78		14.69					WT:	-5389.94		25.195
WT:	-5351.8		26.877					WT:	-2771.95		10.223					WT:	-5385.11		22.064
WT:	-5351.63		27.107					WT:	-2771.61		11.82					WT:	-5379.17		18.401
WT:	-5350.71		27.349					WT:	-2769.66		9.958					WT:	-5376.5		25.047
WT:	-5349.62		32.934					WT:	-2767.75		9.979					WT:	-5375.05		23.989
MUT_437ARG_885ARG_1333ARG:	-5329.11	-5325.53						MUT_437ARG_885ARG_1333ARG:	-2798.78	-2772.69						MUT_437ARG_885ARG_1333ARG:	-5376.43	-5364.63
MUT_437ARG_885ARG_1333ARG:	-5328.27							MUT_437ARG_885ARG_1333ARG:	-2787.77							MUT_437ARG_885ARG_1333ARG:	-5373.49
MUT_437ARG_885ARG_1333ARG:	-5327.19							MUT_437ARG_885ARG_1333ARG:	-2784.67							MUT_437ARG_885ARG_1333ARG:	-5372.47
MUT_437ARG_885ARG_1333ARG:	-5327.15							MUT_437ARG_885ARG_1333ARG:	-2779.81							MUT_437ARG_885ARG_1333ARG:	-5366.77
MUT_437ARG_885ARG_1333ARG:	-5327.12							MUT_437ARG_885ARG_1333ARG:	-2772.79							MUT_437ARG_885ARG_1333ARG:	-5366.06
MUT_437ARG_885ARG_1333ARG:	-5326.96							MUT_437ARG_885ARG_1333ARG:	-2764.09							MUT_437ARG_885ARG_1333ARG:	-5364.74
MUT_437ARG_885ARG_1333ARG:	-5324.92							MUT_437ARG_885ARG_1333ARG:	-2761.73							MUT_437ARG_885ARG_1333ARG:	-5363.04
MUT_437ARG_885ARG_1333ARG:	-5324.53							MUT_437ARG_885ARG_1333ARG:	-2759.79							MUT_437ARG_885ARG_1333ARG:	-5360.77
MUT_437ARG_885ARG_1333ARG:	-5323.36							MUT_437ARG_885ARG_1333ARG:	-2759.71							MUT_437ARG_885ARG_1333ARG:	-5351.45
MUT_437ARG_885ARG_1333ARG:	-5316.68							MUT_437ARG_885ARG_1333ARG:	-2757.77							MUT_437ARG_885ARG_1333ARG:	-5351.06
E452Q
WT:	-5361	-5357.56	-0.468	0.1126	1.59332	0.923179		WT:	-2801.88	-2783.04	8.712	5.1416	5.89979	0.335143		WT:	-5401.97	-5385.46	-7.719	-11.4429	2.16059	0.0648592
WT:	-5360.67		0.718	0.1126				WT:	-2795.84		5	5.1416				WT:	-5396.08		-13.21	-11.4429
WT:	-5358.35		-1.513					WT:	-2794.84		7.096					WT:	-5392.13		-13.51
WT:	-5357.73		-1.293					WT:	-2782.43		1.464					WT:	-5391.39		-13.248
WT:	-5357.52		-0.68					WT:	-2781.1		1.107					WT:	-5390.81		-10.202
WT:	-5356.8		-0.835					WT:	-2780.83		1.502					WT:	-5388.17		-11.09
WT:	-5356.71		-0.722					WT:	-2776.21		1.935					WT:	-5387.4		-8.653
WT:	-5356.17		0.278					WT:	-2774.97		3.606					WT:	-5379.53		-12.383
WT:	-5355.7		2.268					WT:	-2771.67		0.915					WT:	-5370.58		-10.476
WT:	-5354.99		3.373					WT:	-2770.69		20.079					WT:	-5356.54		-13.938
MUT_437GLN_885GLN_1333GLN:	-5361.46	-5357.45						MUT_437GLN_885GLN_1333GLN:	-2793.17	-2777.9						MUT_437GLN_885GLN_1333GLN:	-5409.69	-5396.9
MUT_437GLN_885GLN_1333GLN:	-5359.95							MUT_437GLN_885GLN_1333GLN:	-2790.84							MUT_437GLN_885GLN_1333GLN:	-5409.29
MUT_437GLN_885GLN_1333GLN:	-5359.86							MUT_437GLN_885GLN_1333GLN:	-2787.74							MUT_437GLN_885GLN_1333GLN:	-5405.64
MUT_437GLN_885GLN_1333GLN:	-5359.03							MUT_437GLN_885GLN_1333GLN:	-2780.96							MUT_437GLN_885GLN_1333GLN:	-5404.64
MUT_437GLN_885GLN_1333GLN:	-5358.2							MUT_437GLN_885GLN_1333GLN:	-2780							MUT_437GLN_885GLN_1333GLN:	-5401.01
MUT_437GLN_885GLN_1333GLN:	-5357.63							MUT_437GLN_885GLN_1333GLN:	-2779.32							MUT_437GLN_885GLN_1333GLN:	-5399.26
MUT_437GLN_885GLN_1333GLN:	-5357.43							MUT_437GLN_885GLN_1333GLN:	-2774.27							MUT_437GLN_885GLN_1333GLN:	-5396.05
MUT_437GLN_885GLN_1333GLN:	-5355.89							MUT_437GLN_885GLN_1333GLN:	-2771.36							MUT_437GLN_885GLN_1333GLN:	-5391.91
MUT_437GLN_885GLN_1333GLN:	-5353.43							MUT_437GLN_885GLN_1333GLN:	-2770.75							MUT_437GLN_885GLN_1333GLN:	-5381.06
MUT_437GLN_885GLN_1333GLN:	-5351.62							MUT_437GLN_885GLN_1333GLN:	-2750.61							MUT_437GLN_885GLN_1333GLN:	-5370.48

## Sheet: Fig.4C_H28
Closed								Open								Desensitized
	Energy	Mean_energy (WT or mutant)	Energy (mutant-WT)	ddG	SD	p value			Energy	Mean_energy (WT or mutant)	Energy (mutant-WT)	ddG	SD	p value			Energy	Mean_energy (WT or mutant)	Energy (mutant-WT)	ddG	SD	p value
H28C
WT:	-5367.12	-5364.38	7.435	9.0524	2.13579	1.17609e-06		WT:	-3009.42	-2989.57	20.827	9.8918	6.91501	0.030443		WT:	-5409.77	-5398.17	-3.69	-0.4929	3.44887	0.906793
WT:	-5366.92		7.932	9.0524				WT:	-3007.57		21.877	9.8918				WT:	-5408.84		1.858	-0.4929
WT:	-5366.15		8.516					WT:	-2994.81		9.631					WT:	-5404.64		-0.989
WT:	-5364.72		7.273					WT:	-2993.73		10.292					WT:	-5403.88		1.411
WT:	-5363.92		6.865					WT:	-2985.54		2.268					WT:	-5399.55		-0.251
WT:	-5363.55		7.337					WT:	-2982.66		0.932					WT:	-5396.69		-2.947
WT:	-5363.51		9.739					WT:	-2981.72		4.889					WT:	-5392.27		-6.187
WT:	-5363.22		10.524					WT:	-2980.89		8.306					WT:	-5391.84		-2.197
WT:	-5363.09		12.81					WT:	-2980.41		10.639					WT:	-5389.44		2.437
WT:	-5361.59		12.093					WT:	-2978.9		9.257					WT:	-5384.75		5.626
MUT_13CYS_461CYS_909CYS:	-5359.68	-5355.33						MUT_13CYS_461CYS_909CYS:	-2988.59	-2979.67						MUT_13CYS_461CYS_909CYS:	-5413.46	-5398.66
MUT_13CYS_461CYS_909CYS:	-5358.99							MUT_13CYS_461CYS_909CYS:	-2985.7							MUT_13CYS_461CYS_909CYS:	-5406.98
MUT_13CYS_461CYS_909CYS:	-5357.64							MUT_13CYS_461CYS_909CYS:	-2985.18							MUT_13CYS_461CYS_909CYS:	-5405.63
MUT_13CYS_461CYS_909CYS:	-5357.45							MUT_13CYS_461CYS_909CYS:	-2983.44							MUT_13CYS_461CYS_909CYS:	-5402.47
MUT_13CYS_461CYS_909CYS:	-5357.06							MUT_13CYS_461CYS_909CYS:	-2983.27							MUT_13CYS_461CYS_909CYS:	-5399.8
MUT_13CYS_461CYS_909CYS:	-5356.22							MUT_13CYS_461CYS_909CYS:	-2981.73							MUT_13CYS_461CYS_909CYS:	-5399.64
MUT_13CYS_461CYS_909CYS:	-5353.77							MUT_13CYS_461CYS_909CYS:	-2976.83							MUT_13CYS_461CYS_909CYS:	-5398.46
MUT_13CYS_461CYS_909CYS:	-5352.69							MUT_13CYS_461CYS_909CYS:	-2972.58							MUT_13CYS_461CYS_909CYS:	-5394.04
MUT_13CYS_461CYS_909CYS:	-5350.28							MUT_13CYS_461CYS_909CYS:	-2969.77							MUT_13CYS_461CYS_909CYS:	-5387
MUT_13CYS_461CYS_909CYS:	-5349.5							MUT_13CYS_461CYS_909CYS:	-2969.65							MUT_13CYS_461CYS_909CYS:	-5379.12
H28E
WT:	-5368.84	-5364.43	25.725	26.2582	0.916079	2.13252e-12		WT:	-2995.7	-2986.58	-2.096	2.2965	5.22254	0.525727		WT:	-5413.67	-5400.98	14.592	21.2099	3.54847	0.00057111
WT:	-5368.2		26.959	26.2582				WT:	-2992.32		-2.203	2.2965				WT:	-5409.66		20.145	21.2099
WT:	-5367.9		26.96					WT:	-2992.32		0.783					WT:	-5407.71		18.349
WT:	-5366.6		25.804					WT:	-2987.7		-0.828					WT:	-5406.18		22.822
WT:	-5364.69		24.299					WT:	-2986.9		-1.331					WT:	-5406.08		23.304
WT:	-5364.68		27.11					WT:	-2983.81		0.458					WT:	-5402.77		21.328
WT:	-5362.22		26.401					WT:	-2983.36		0.292					WT:	-5399.75		20.218
WT:	-5362.01		27.154					WT:	-2981.97		7.006					WT:	-5394.3		27.474
WT:	-5360.28		26.647					WT:	-2981.63		7.405					WT:	-5390.89		24.377
WT:	-5358.9		25.523					WT:	-2980.07		13.479					WT:	-5378.8		19.49
MUT_13GLU_461GLU_909GLU:	-5343.11	-5338.17						MUT_13GLU_461GLU_909GLU:	-2997.79	-2984.28						MUT_13GLU_461GLU_909GLU:	-5399.08	-5379.77
MUT_13GLU_461GLU_909GLU:	-5341.24							MUT_13GLU_461GLU_909GLU:	-2994.53							MUT_13GLU_461GLU_909GLU:	-5389.52
MUT_13GLU_461GLU_909GLU:	-5340.94							MUT_13GLU_461GLU_909GLU:	-2991.53							MUT_13GLU_461GLU_909GLU:	-5389.36
MUT_13GLU_461GLU_909GLU:	-5340.79							MUT_13GLU_461GLU_909GLU:	-2988.53							MUT_13GLU_461GLU_909GLU:	-5383.36
MUT_13GLU_461GLU_909GLU:	-5340.39							MUT_13GLU_461GLU_909GLU:	-2988.23							MUT_13GLU_461GLU_909GLU:	-5382.77
MUT_13GLU_461GLU_909GLU:	-5337.57							MUT_13GLU_461GLU_909GLU:	-2983.35							MUT_13GLU_461GLU_909GLU:	-5381.45
MUT_13GLU_461GLU_909GLU:	-5335.82							MUT_13GLU_461GLU_909GLU:	-2983.07							MUT_13GLU_461GLU_909GLU:	-5379.53
MUT_13GLU_461GLU_909GLU:	-5334.85							MUT_13GLU_461GLU_909GLU:	-2974.97							MUT_13GLU_461GLU_909GLU:	-5366.82
MUT_13GLU_461GLU_909GLU:	-5333.63							MUT_13GLU_461GLU_909GLU:	-2974.23							MUT_13GLU_461GLU_909GLU:	-5366.51
MUT_13GLU_461GLU_909GLU:	-5333.38							MUT_13GLU_461GLU_909GLU:	-2966.59							MUT_13GLU_461GLU_909GLU:	-5359.31
H28G
WT:	-5369.45	-5365.41	17.65	19.9265	1.63806	1.65341e-10		WT:	-3009.9	-2992.22	-4.435	6.4491	4.56222	0.251288		WT:	-5413.06	-5399.95	4.265	14.4211	4.33534	0.0129337
WT:	-5367.24		17.501	19.9265				WT:	-3006.84		5.959	6.4491				WT:	-5410.35		14.22	14.4211
WT:	-5367.03		19.709					WT:	-2999.63		12.71					WT:	-5409.94		14.14
WT:	-5366.67		19.689					WT:	-2994.79		8.503					WT:	-5406.57		17.363
WT:	-5365.63		18.903					WT:	-2992.31		6.514					WT:	-5403.82		18.352
WT:	-5365.4		19.891					WT:	-2989.8		4.32					WT:	-5401.09		18.224
WT:	-5365.07		20.516					WT:	-2986.76		5.11					WT:	-5397.97		18.825
WT:	-5364.91		21.425					WT:	-2983.69		10.196					WT:	-5388.94		12.57
WT:	-5363.44		22.63					WT:	-2980.69		8.564					WT:	-5387.29		13.883
WT:	-5359.22		21.351					WT:	-2977.79		7.05					WT:	-5380.47		12.369
MUT_13GLY_461GLY_909GLY:	-5351.8	-5345.48						MUT_13GLY_461GLY_909GLY:	-3014.34	-2985.77						MUT_13GLY_461GLY_909GLY:	-5408.79	-5385.53
MUT_13GLY_461GLY_909GLY:	-5349.74							MUT_13GLY_461GLY_909GLY:	-3000.88							MUT_13GLY_461GLY_909GLY:	-5396.13
MUT_13GLY_461GLY_909GLY:	-5347.32							MUT_13GLY_461GLY_909GLY:	-2986.92							MUT_13GLY_461GLY_909GLY:	-5395.8
MUT_13GLY_461GLY_909GLY:	-5346.98							MUT_13GLY_461GLY_909GLY:	-2986.29							MUT_13GLY_461GLY_909GLY:	-5389.2
MUT_13GLY_461GLY_909GLY:	-5346.73							MUT_13GLY_461GLY_909GLY:	-2985.79							MUT_13GLY_461GLY_909GLY:	-5385.46
MUT_13GLY_461GLY_909GLY:	-5345.51							MUT_13GLY_461GLY_909GLY:	-2985.48							MUT_13GLY_461GLY_909GLY:	-5382.86
MUT_13GLY_461GLY_909GLY:	-5344.56							MUT_13GLY_461GLY_909GLY:	-2981.65							MUT_13GLY_461GLY_909GLY:	-5379.14
MUT_13GLY_461GLY_909GLY:	-5343.48							MUT_13GLY_461GLY_909GLY:	-2973.49							MUT_13GLY_461GLY_909GLY:	-5376.37
MUT_13GLY_461GLY_909GLY:	-5340.81							MUT_13GLY_461GLY_909GLY:	-2972.12							MUT_13GLY_461GLY_909GLY:	-5373.41
MUT_13GLY_461GLY_909GLY:	-5337.87							MUT_13GLY_461GLY_909GLY:	-2970.74							MUT_13GLY_461GLY_909GLY:	-5368.1
H28R
WT:	-5366.52	-5363.58	17.527	18.4274	1.94623	1.7529e-09		WT:	-3008.24	-2993.05	1.678	4.5044	3.44131	0.304846		WT:	-5421.66	-5407.95	27.084	30.5406	5.45361	1.71785e-06
WT:	-5366.1		17.894	18.4274				WT:	-3005.89		6.364	4.5044				WT:	-5414.09		20.082	31.827
WT:	-5365.9		18.101					WT:	-2994.82		1.644					WT:	-5411.68		30.433
WT:	-5365.32		18.257					WT:	-2994.53		3.072					WT:	-5410.06		31.238
WT:	-5365.16		19.592					WT:	-2993.7		2.92					WT:	-5409.73		36.32
WT:	-5365.05		20.854					WT:	-2991.09		4.93					WT:	-5408.35		35.266
WT:	-5363.45		19.556					WT:	-2990.93		8.029					WT:	-5407.31		37.364
WT:	-5363.34		19.584					WT:	-2989.94		9.154					WT:	-5402.85		34.225
WT:	-5362.88		19.213					WT:	-2986.61		8.455					WT:	-5397.41		34.431
WT:	-5352.08		13.696					WT:	-2974.81		-1.202					WT:	-5396.37
MUT_13ARG_461ARG_909ARG:	-5348.99	-5345.15						MUT_13ARG_461ARG_909ARG:	-3006.56	-2988.55						MUT_13ARG_461ARG_909ARG:	-5394.57	-5377.41
MUT_13ARG_461ARG_909ARG:	-5348.21							MUT_13ARG_461ARG_909ARG:	-2999.53							MUT_13ARG_461ARG_909ARG:	-5394.01
MUT_13ARG_461ARG_909ARG:	-5347.79							MUT_13ARG_461ARG_909ARG:	-2993.17							MUT_13ARG_461ARG_909ARG:	-5381.25
MUT_13ARG_461ARG_909ARG:	-5347.06							MUT_13ARG_461ARG_909ARG:	-2991.45							MUT_13ARG_461ARG_909ARG:	-5378.83
MUT_13ARG_461ARG_909ARG:	-5345.56							MUT_13ARG_461ARG_909ARG:	-2990.78							MUT_13ARG_461ARG_909ARG:	-5373.41
MUT_13ARG_461ARG_909ARG:	-5344.19							MUT_13ARG_461ARG_909ARG:	-2986.16							MUT_13ARG_461ARG_909ARG:	-5373.08
MUT_13ARG_461ARG_909ARG:	-5343.9							MUT_13ARG_461ARG_909ARG:	-2982.9							MUT_13ARG_461ARG_909ARG:	-5369.94
MUT_13ARG_461ARG_909ARG:	-5343.75							MUT_13ARG_461ARG_909ARG:	-2980.78							MUT_13ARG_461ARG_909ARG:	-5368.63
MUT_13ARG_461ARG_909ARG:	-5343.66							MUT_13ARG_461ARG_909ARG:	-2978.15							MUT_13ARG_461ARG_909ARG:	-5362.98
MUT_13ARG_461ARG_909ARG:	-5338.39							MUT_13ARG_461ARG_909ARG:	-2976.01
H28L
WT:	-5367.95	-5364.72	5.654	5.9612	1.70681	3.6676e-05		WT:	-3012.22	-2988.86	-3.459	-5.7765	6.60628	0.279275		WT:	-5426.92	-5404.23	8.764	1.4604	5.11942	0.811884
WT:	-5366.2		5.251	5.9612				WT:	-3004.29		3.948	-5.7765				WT:	-5420.76		6.077	1.4604
WT:	-5365.95		5.542					WT:	-2998.63		0.722					WT:	-5412.87		1.897
WT:	-5365.56		5.385					WT:	-2994.26		-1.032					WT:	-5411.93		2.922
WT:	-5365.14		5.875					WT:	-2993.04		-0.245					WT:	-5410.09		1.234
WT:	-5365.04		6.05					WT:	-2982.44		-10.002					WT:	-5402.79		-4.419
WT:	-5363.95		4.994					WT:	-2980.34		-10.077					WT:	-5390.98		-9.44
WT:	-5362.64		4.158					WT:	-2978.75		-11.125					WT:	-5390.51		1.38
WT:	-5362.52		6.174					WT:	-2972.5		-16.482					WT:	-5390.26		2.861
WT:	-5362.28		10.529					WT:	-2972.1		-10.013					WT:	-5385.14		3.328
MUT_13LEU_461LEU_909LEU:	-5362.3	-5358.76						MUT_13LEU_461LEU_909LEU:	-3015.68	-2994.63						MUT_13LEU_461LEU_909LEU:	-5418.16	-5402.77
MUT_13LEU_461LEU_909LEU:	-5360.94							MUT_13LEU_461LEU_909LEU:	-3000.35							MUT_13LEU_461LEU_909LEU:	-5414.68
MUT_13LEU_461LEU_909LEU:	-5360.41							MUT_13LEU_461LEU_909LEU:	-2997.9							MUT_13LEU_461LEU_909LEU:	-5410.97
MUT_13LEU_461LEU_909LEU:	-5360.17							MUT_13LEU_461LEU_909LEU:	-2995.29							MUT_13LEU_461LEU_909LEU:	-5409.01
MUT_13LEU_461LEU_909LEU:	-5359.27							MUT_13LEU_461LEU_909LEU:	-2993.29							MUT_13LEU_461LEU_909LEU:	-5408.86
MUT_13LEU_461LEU_909LEU:	-5358.99							MUT_13LEU_461LEU_909LEU:	-2992.44							MUT_13LEU_461LEU_909LEU:	-5407.21
MUT_13LEU_461LEU_909LEU:	-5358.96							MUT_13LEU_461LEU_909LEU:	-2990.41							MUT_13LEU_461LEU_909LEU:	-5400.43
MUT_13LEU_461LEU_909LEU:	-5358.48							MUT_13LEU_461LEU_909LEU:	-2989.88							MUT_13LEU_461LEU_909LEU:	-5389.13
MUT_13LEU_461LEU_909LEU:	-5356.34							MUT_13LEU_461LEU_909LEU:	-2988.98							MUT_13LEU_461LEU_909LEU:	-5387.4
MUT_13LEU_461LEU_909LEU:	-5351.75							MUT_13LEU_461LEU_909LEU:	-2982.12							MUT_13LEU_461LEU_909LEU:	-5381.81
H28W
WT:	-5367.95	-5364.68	0.876	2.744	1.21677	0.0134378		WT:	-3003.67	-2986.94	-11.486	-5.7874	4.74405	0.190195		WT:	-5417.38	-5397.4	2.858	-1.4784	4.48711	0.801605
WT:	-5366.15		1.896	2.744				WT:	-2996.29		-0.793	-5.7874				WT:	-5411.53		-2.032	-1.4784
WT:	-5365.89		2.032					WT:	-2994.66		-0.969					WT:	-5409.65		3.166
WT:	-5365.21		2.767					WT:	-2990.97		-2.868					WT:	-5405.47		1.228
WT:	-5365.02		2.945					WT:	-2987.09		-6.105					WT:	-5399.84		0.545
WT:	-5363.85		1.963					WT:	-2985.68		-2.8					WT:	-5391.25		-7.501
WT:	-5363.32		2.563					WT:	-2984.01		-3.225					WT:	-5389.77		-8.239
WT:	-5363.25		3.151					WT:	-2980.25		-5.873					WT:	-5388.5		-6.304
WT:	-5363.13		4.034					WT:	-2976.94		-8.441					WT:	-5387.27		3.387
WT:	-5363		5.213					WT:	-2969.82		-15.314					WT:	-5373.34		-1.892
MUT_13TRP_461TRP_909TRP:	-5367.07	-5361.93						MUT_13TRP_461TRP_909TRP:	-3015.16	-2992.73						MUT_13TRP_461TRP_909TRP:	-5414.52	-5398.88
MUT_13TRP_461TRP_909TRP:	-5364.25							MUT_13TRP_461TRP_909TRP:	-2997.08							MUT_13TRP_461TRP_909TRP:	-5413.56
MUT_13TRP_461TRP_909TRP:	-5363.86							MUT_13TRP_461TRP_909TRP:	-2995.63							MUT_13TRP_461TRP_909TRP:	-5406.49
MUT_13TRP_461TRP_909TRP:	-5362.44							MUT_13TRP_461TRP_909TRP:	-2993.84							MUT_13TRP_461TRP_909TRP:	-5404.24
MUT_13TRP_461TRP_909TRP:	-5362.08							MUT_13TRP_461TRP_909TRP:	-2993.19							MUT_13TRP_461TRP_909TRP:	-5399.3
MUT_13TRP_461TRP_909TRP:	-5361.89							MUT_13TRP_461TRP_909TRP:	-2988.48							MUT_13TRP_461TRP_909TRP:	-5398.75
MUT_13TRP_461TRP_909TRP:	-5360.75							MUT_13TRP_461TRP_909TRP:	-2987.23							MUT_13TRP_461TRP_909TRP:	-5398.01
MUT_13TRP_461TRP_909TRP:	-5360.1							MUT_13TRP_461TRP_909TRP:	-2986.13							MUT_13TRP_461TRP_909TRP:	-5394.8
MUT_13TRP_461TRP_909TRP:	-5359.09							MUT_13TRP_461TRP_909TRP:	-2985.38							MUT_13TRP_461TRP_909TRP:	-5383.89
MUT_13TRP_461TRP_909TRP:	-5357.79							MUT_13TRP_461TRP_909TRP:	-2985.14							MUT_13TRP_461TRP_909TRP:	-5375.24

## Sheet: Fig.4D_D455
Closed								Open								Desensitized
	Energy	Mean_energy (WT or mutant)	Energy (mutant-WT)	ddG	SD	p value			Energy	Mean_energy (WT or mutant)	Energy (mutant-WT)	ddG	SD	p value			Energy	Mean_energy (WT or mutant)	Energy (mutant-WT)	ddG	SD	p value
D455N
WT:	-5355.08	-5349.88	9.584	8.3558	1.90698	7.59422e-06		WT:	-2768.55	-2748.26	-1.407	-4.4114	4.22697	0.31913		WT:	-5397.41	-5378.57	-7.367	-1.5818	3.945	0.759636
WT:	-5352.24		7.343	8.3558				WT:	-2756.01		-13.088	-4.4114				WT:	-5390.08		2.122	-1.5818
WT:	-5351.35		7.51					WT:	-2751.48		-10.64					WT:	-5388.35		3.08
WT:	-5349.82		7.103					WT:	-2750.82		0.191					WT:	-5378.47		-6.111
WT:	-5349.69		7.233					WT:	-2744.82		-5.239					WT:	-5378.13		-5.742
WT:	-5349.63		7.378					WT:	-2744.03		-3.312					WT:	-5377.6		-3.542
WT:	-5348.39		6.559					WT:	-2742.39		-3.959					WT:	-5373.53		1.214
WT:	-5348.25		7.588					WT:	-2742.07		-2.139					WT:	-5369.51		-2.66
WT:	-5347.8		12.096					WT:	-2741.62		-2.222					WT:	-5367.82		1.185
WT:	-5346.5		11.164					WT:	-2740.81		-2.299					WT:	-5364.81		2.003
MUT_440ASN_888ASN_1336ASN:	-5345.5	-5341.52						MUT_440ASN_888ASN_1336ASN:	-2769.95	-2752.67						MUT_440ASN_888ASN_1336ASN:	-5404.77	-5380.15
MUT_440ASN_888ASN_1336ASN:	-5344.9							MUT_440ASN_888ASN_1336ASN:	-2769.1							MUT_440ASN_888ASN_1336ASN:	-5387.96
MUT_440ASN_888ASN_1336ASN:	-5343.84							MUT_440ASN_888ASN_1336ASN:	-2762.12							MUT_440ASN_888ASN_1336ASN:	-5385.27
MUT_440ASN_888ASN_1336ASN:	-5342.72							MUT_440ASN_888ASN_1336ASN:	-2750.63							MUT_440ASN_888ASN_1336ASN:	-5384.58
MUT_440ASN_888ASN_1336ASN:	-5342.46							MUT_440ASN_888ASN_1336ASN:	-2750.06							MUT_440ASN_888ASN_1336ASN:	-5383.87
MUT_440ASN_888ASN_1336ASN:	-5342.25							MUT_440ASN_888ASN_1336ASN:	-2747.35							MUT_440ASN_888ASN_1336ASN:	-5381.14
MUT_440ASN_888ASN_1336ASN:	-5341.83							MUT_440ASN_888ASN_1336ASN:	-2746.35							MUT_440ASN_888ASN_1336ASN:	-5372.31
MUT_440ASN_888ASN_1336ASN:	-5340.66							MUT_440ASN_888ASN_1336ASN:	-2744.21							MUT_440ASN_888ASN_1336ASN:	-5372.17
MUT_440ASN_888ASN_1336ASN:	-5335.71							MUT_440ASN_888ASN_1336ASN:	-2743.84							MUT_440ASN_888ASN_1336ASN:	-5366.63
MUT_440ASN_888ASN_1336ASN:	-5335.34							MUT_440ASN_888ASN_1336ASN:	-2743.11							MUT_440ASN_888ASN_1336ASN:	-5362.8
D455Q
WT:	-5354.8	-5348.23	-0.936	-0.5774	0.679637	0.743644		WT:	-2773.17	-2756.06	-0.523	-0.0243	4.49323	0.996466		WT:	-5402.52	-5385.13	-0.788	1.7717	4.83501	0.732512
WT:	-5353.68		-1.232	-0.5774				WT:	-2768.97		-1.121	-0.0243				WT:	-5391.99		-2.98	1.7717
WT:	-5351.36		0.574					WT:	-2765.96		-2.538					WT:	-5390.3		-2.434
WT:	-5348.53		-1.756					WT:	-2763.31		0.855					WT:	-5388		0.793
WT:	-5347.16		-0.402					WT:	-2757.46		1.203					WT:	-5387.99		2.436
WT:	-5346.77		0.217					WT:	-2755.68		5.986					WT:	-5384.84		-0.166
WT:	-5346.05		-0.182					WT:	-2751.26		2.422					WT:	-5381.08		-0.2
WT:	-5345.29		-0.642					WT:	-2748.15		4.177					WT:	-5379.38		4.382
WT:	-5344.79		-0.828					WT:	-2743.59		-0.102					WT:	-5374.99		2.791
WT:	-5343.87		-0.587					WT:	-2733		-10.602					WT:	-5370.16		13.883
MUT_440GLN_888GLN_1336GLN:	-5355.74	-5348.81						MUT_440GLN_888GLN_1336GLN:	-2773.69	-2756.08						MUT_440GLN_888GLN_1336GLN:	-5403.31	-5383.35
MUT_440GLN_888GLN_1336GLN:	-5354.91							MUT_440GLN_888GLN_1336GLN:	-2770.09							MUT_440GLN_888GLN_1336GLN:	-5394.97
MUT_440GLN_888GLN_1336GLN:	-5350.78							MUT_440GLN_888GLN_1336GLN:	-2768.5							MUT_440GLN_888GLN_1336GLN:	-5392.73
MUT_440GLN_888GLN_1336GLN:	-5350.29							MUT_440GLN_888GLN_1336GLN:	-2762.46							MUT_440GLN_888GLN_1336GLN:	-5387.21
MUT_440GLN_888GLN_1336GLN:	-5347.57							MUT_440GLN_888GLN_1336GLN:	-2756.26							MUT_440GLN_888GLN_1336GLN:	-5385.56
MUT_440GLN_888GLN_1336GLN:	-5346.55							MUT_440GLN_888GLN_1336GLN:	-2749.7							MUT_440GLN_888GLN_1336GLN:	-5385.01
MUT_440GLN_888GLN_1336GLN:	-5346.23							MUT_440GLN_888GLN_1336GLN:	-2748.84							MUT_440GLN_888GLN_1336GLN:	-5381.28
MUT_440GLN_888GLN_1336GLN:	-5345.94							MUT_440GLN_888GLN_1336GLN:	-2743.98							MUT_440GLN_888GLN_1336GLN:	-5374.99
MUT_440GLN_888GLN_1336GLN:	-5345.62							MUT_440GLN_888GLN_1336GLN:	-2743.69							MUT_440GLN_888GLN_1336GLN:	-5372.2
MUT_440GLN_888GLN_1336GLN:	-5344.46							MUT_440GLN_888GLN_1336GLN:	-2743.6							MUT_440GLN_888GLN_1336GLN:	-5356.28
D455T
WT:	-5351.98	-5348.74	-0.06	1.932	1.10651	0.0925787		WT:	-2770.38	-2749.87	-8.189	-5.2798	3.50429	0.32698		WT:	-5405.2	-5383.57	-2.938	-12.358	4.68431	0.019046
WT:	-5351.26		2.498	1.932				WT:	-2768.93		1.41	-5.2798				WT:	-5390.28		-15.678	-12.358
WT:	-5350.66		2.224					WT:	-2755.33		-6.591					WT:	-5388.85		-12.451
WT:	-5348.83		0.493					WT:	-2752.21		-2.844					WT:	-5387.96		-12.803
WT:	-5348.52		1.678					WT:	-2749.45		-1.918					WT:	-5384.51		-13.903
WT:	-5348.07		1.617					WT:	-2745.39		-5.713					WT:	-5381.84		-15.16
WT:	-5348.03		1.624					WT:	-2743.88		-5.04					WT:	-5379.49		-16.652
WT:	-5347.45		2.788					WT:	-2742.08		-5.201					WT:	-5379.11		-14.449
WT:	-5347.12		3.56					WT:	-2739.2		-7.796					WT:	-5372.65		-14.828
WT:	-5345.45		2.898					WT:	-2731.89		-10.916					WT:	-5365.76		-4.718
MUT_440THR_888THR_1336THR:	-5352.04	-5346.81						MUT_440THR_888THR_1336THR:	-2778.57	-2755.15						MUT_440THR_888THR_1336THR:	-5408.14	-5395.92
MUT_440THR_888THR_1336THR:	-5348.76							MUT_440THR_888THR_1336THR:	-2767.52							MUT_440THR_888THR_1336THR:	-5405.96
MUT_440THR_888THR_1336THR:	-5348.44							MUT_440THR_888THR_1336THR:	-2761.92							MUT_440THR_888THR_1336THR:	-5401.31
MUT_440THR_888THR_1336THR:	-5348.34							MUT_440THR_888THR_1336THR:	-2755.05							MUT_440THR_888THR_1336THR:	-5400.76
MUT_440THR_888THR_1336THR:	-5346.85							MUT_440THR_888THR_1336THR:	-2751.36							MUT_440THR_888THR_1336THR:	-5398.41
MUT_440THR_888THR_1336THR:	-5346.46							MUT_440THR_888THR_1336THR:	-2751.1							MUT_440THR_888THR_1336THR:	-5397
MUT_440THR_888THR_1336THR:	-5346.41							MUT_440THR_888THR_1336THR:	-2748.91							MUT_440THR_888THR_1336THR:	-5396.14
MUT_440THR_888THR_1336THR:	-5344.66							MUT_440THR_888THR_1336THR:	-2747.28							MUT_440THR_888THR_1336THR:	-5393.56
MUT_440THR_888THR_1336THR:	-5343.56							MUT_440THR_888THR_1336THR:	-2746.99							MUT_440THR_888THR_1336THR:	-5387.48
MUT_440THR_888THR_1336THR:	-5342.55							MUT_440THR_888THR_1336THR:	-2742.81							MUT_440THR_888THR_1336THR:	-5370.47
D455C
WT:	-5354.32	-5347.54	1.103	-2.8748	2.35067	0.0918962		WT:	-2757.89	-2745.2	-14.217	-4.8172	4.62499	0.341525		WT:	-5398.54	-5379.92	-8.952	4.0672	7.42643	0.631773
WT:	-5353.07		0.613	-2.8748				WT:	-2757.27		-11.601	-4.8172				WT:	-5395.95		-1.756	4.0672
WT:	-5349.95		-2.498					WT:	-2752.64		-4.572					WT:	-5394.88		-1.1
WT:	-5349.55		-2.56					WT:	-2751.3		-0.688					WT:	-5388.28		3.43
WT:	-5348.9		-3.103					WT:	-2745.02		-5.327					WT:	-5381.73		-1.648
WT:	-5346.46		-3.127					WT:	-2742.76		-2.441					WT:	-5376.11		8.862
WT:	-5345.74		-3.694					WT:	-2739.77		0.285					WT:	-5375.4		10.775
WT:	-5345.53		-3.513					WT:	-2735.64		-3.616					WT:	-5370.36		9.812
WT:	-5340.97		-6.68					WT:	-2735.16		-3.713					WT:	-5366.18		5.818
WT:	-5340.89		-5.289					WT:	-2734.54		-2.282					WT:	-5351.78		15.431
MUT_440CYS_888CYS_1336CYS:	-5353.22	-5350.41						MUT_440CYS_888CYS_1336CYS:	-2772.11	-2750.01						MUT_440CYS_888CYS_1336CYS:	-5407.49	-5375.85
MUT_440CYS_888CYS_1336CYS:	-5352.46							MUT_440CYS_888CYS_1336CYS:	-2768.87							MUT_440CYS_888CYS_1336CYS:	-5397.71
MUT_440CYS_888CYS_1336CYS:	-5352.44							MUT_440CYS_888CYS_1336CYS:	-2757.21							MUT_440CYS_888CYS_1336CYS:	-5395.98
MUT_440CYS_888CYS_1336CYS:	-5352.11							MUT_440CYS_888CYS_1336CYS:	-2751.99							MUT_440CYS_888CYS_1336CYS:	-5384.85
MUT_440CYS_888CYS_1336CYS:	-5352							MUT_440CYS_888CYS_1336CYS:	-2750.34							MUT_440CYS_888CYS_1336CYS:	-5383.38
MUT_440CYS_888CYS_1336CYS:	-5349.59							MUT_440CYS_888CYS_1336CYS:	-2745.2							MUT_440CYS_888CYS_1336CYS:	-5367.25
MUT_440CYS_888CYS_1336CYS:	-5349.44							MUT_440CYS_888CYS_1336CYS:	-2739.48							MUT_440CYS_888CYS_1336CYS:	-5364.62
MUT_440CYS_888CYS_1336CYS:	-5349.04							MUT_440CYS_888CYS_1336CYS:	-2739.25							MUT_440CYS_888CYS_1336CYS:	-5360.55
MUT_440CYS_888CYS_1336CYS:	-5347.65							MUT_440CYS_888CYS_1336CYS:	-2738.88							MUT_440CYS_888CYS_1336CYS:	-5360.36
MUT_440CYS_888CYS_1336CYS:	-5346.18							MUT_440CYS_888CYS_1336CYS:	-2736.82							MUT_440CYS_888CYS_1336CYS:	-5336.35
D455A
WT:	-5354.06	-5347.51	2.206	-1.2387	2.16442	0.444549		WT:	-2765.21	-2748.91	0.378	1.1934	4.76704	0.789122		WT:	-5395.15	-5382.17	-2.571	-5.2508	3.46652	0.19514
WT:	-5351.71		0.377	-1.2387				WT:	-2763.91		11.679	1.1934				WT:	-5392.68		-4.428	-5.2508
WT:	-5350.75		0.438					WT:	-2756.07		4.276					WT:	-5389.53		-6.449
WT:	-5350.19		-0.113					WT:	-2753.38		2.208					WT:	-5389.45		0.158
WT:	-5347.2		-2.52					WT:	-2750.83		0.563					WT:	-5382.96		-5.998
WT:	-5346.12		-2.696					WT:	-2746.71		-1.268					WT:	-5377.6		-8.827
WT:	-5345.64		-2.695					WT:	-2739.94		-5.095					WT:	-5377.53		-8.716
WT:	-5345.3		-2.704					WT:	-2739.43		-4.679					WT:	-5373.45		-10.554
WT:	-5345.12		0.224					WT:	-2737.49		0.99					WT:	-5372.93		-1.651
WT:	-5339.07		-4.904					WT:	-2736.1		2.882					WT:	-5370.4		-3.472
MUT_440ALA_888ALA_1336ALA:	-5351.85	-5348.75						MUT_440ALA_888ALA_1336ALA:	-2764.83	-2747.71						MUT_440ALA_888ALA_1336ALA:	-5397.72	-5387.42
MUT_440ALA_888ALA_1336ALA:	-5351.33							MUT_440ALA_888ALA_1336ALA:	-2752.23							MUT_440ALA_888ALA_1336ALA:	-5397.1
MUT_440ALA_888ALA_1336ALA:	-5350.31							MUT_440ALA_888ALA_1336ALA:	-2751.79							MUT_440ALA_888ALA_1336ALA:	-5395.98
MUT_440ALA_888ALA_1336ALA:	-5350.31							MUT_440ALA_888ALA_1336ALA:	-2751.17							MUT_440ALA_888ALA_1336ALA:	-5389.29
MUT_440ALA_888ALA_1336ALA:	-5349.72							MUT_440ALA_888ALA_1336ALA:	-2750.26							MUT_440ALA_888ALA_1336ALA:	-5388.96
MUT_440ALA_888ALA_1336ALA:	-5348.81							MUT_440ALA_888ALA_1336ALA:	-2747.98							MUT_440ALA_888ALA_1336ALA:	-5386.43
MUT_440ALA_888ALA_1336ALA:	-5348.33							MUT_440ALA_888ALA_1336ALA:	-2745.03							MUT_440ALA_888ALA_1336ALA:	-5386.24
MUT_440ALA_888ALA_1336ALA:	-5348							MUT_440ALA_888ALA_1336ALA:	-2744.11							MUT_440ALA_888ALA_1336ALA:	-5384.01
MUT_440ALA_888ALA_1336ALA:	-5344.9							MUT_440ALA_888ALA_1336ALA:	-2736.5							MUT_440ALA_888ALA_1336ALA:	-5374.58
MUT_440ALA_888ALA_1336ALA:	-5343.97							MUT_440ALA_888ALA_1336ALA:	-2733.22							MUT_440ALA_888ALA_1336ALA:	-5373.87
D455V
WT:	-5355.87	-5349.56	0.658	-1.9129	1.3225	0.231714		WT:	-2766.95	-2747.87	-7.415	-9.8284	3.41005	0.0251275		WT:	-5409.89	-5378.6	-0.635	-9.3844	5.70736	0.161089
WT:	-5353.13		-1.316	-1.9129				WT:	-2753.34		-13.612	-9.8284				WT:	-5393.25		-8.164	-9.3844
WT:	-5351.6		-1.386					WT:	-2752.89		-8.399					WT:	-5389.63		-5.125
WT:	-5350.61		-2.204					WT:	-2751.46		-9.237					WT:	-5384.43		-4.4
WT:	-5350.48		-1.746					WT:	-2749.53		-8.107					WT:	-5383.05		-5.383
WT:	-5349.7		-2.489					WT:	-2748.94		-4.733					WT:	-5368.68		-19.452
WT:	-5349.15		-2.214					WT:	-2744.09		-8.095					WT:	-5368.48		-15.601
WT:	-5346.99		-4.124					WT:	-2741.97		-9.563					WT:	-5368.35		-11.953
WT:	-5345.61		-0.938					WT:	-2737.5		-12.931					WT:	-5362.07		-11.489
WT:	-5342.49		-3.37					WT:	-2732		-16.192					WT:	-5358.21		-11.642
MUT_440VAL_888VAL_1336VAL:	-5355.21	-5351.48						MUT_440VAL_888VAL_1336VAL:	-2774.36	-2757.69						MUT_440VAL_888VAL_1336VAL:	-5410.52	-5387.99
MUT_440VAL_888VAL_1336VAL:	-5354.45							MUT_440VAL_888VAL_1336VAL:	-2766.95							MUT_440VAL_888VAL_1336VAL:	-5401.41
MUT_440VAL_888VAL_1336VAL:	-5352.98							MUT_440VAL_888VAL_1336VAL:	-2761.29							MUT_440VAL_888VAL_1336VAL:	-5394.75
MUT_440VAL_888VAL_1336VAL:	-5352.82							MUT_440VAL_888VAL_1336VAL:	-2760.7							MUT_440VAL_888VAL_1336VAL:	-5388.83
MUT_440VAL_888VAL_1336VAL:	-5352.23							MUT_440VAL_888VAL_1336VAL:	-2757.64							MUT_440VAL_888VAL_1336VAL:	-5388.44
MUT_440VAL_888VAL_1336VAL:	-5352.19							MUT_440VAL_888VAL_1336VAL:	-2753.67							MUT_440VAL_888VAL_1336VAL:	-5388.13
MUT_440VAL_888VAL_1336VAL:	-5351.36							MUT_440VAL_888VAL_1336VAL:	-2752.19							MUT_440VAL_888VAL_1336VAL:	-5384.08
MUT_440VAL_888VAL_1336VAL:	-5351.11							MUT_440VAL_888VAL_1336VAL:	-2751.53							MUT_440VAL_888VAL_1336VAL:	-5380.3
MUT_440VAL_888VAL_1336VAL:	-5346.55							MUT_440VAL_888VAL_1336VAL:	-2750.43							MUT_440VAL_888VAL_1336VAL:	-5373.56
MUT_440VAL_888VAL_1336VAL:	-5345.86							MUT_440VAL_888VAL_1336VAL:	-2748.19							MUT_440VAL_888VAL_1336VAL:	-5369.85
D455L
WT:	-5350.32	-5347.84	-7.438	-5.5485	1.24435	6.01484e-05		WT:	-2780.59	-2752.92	-6.74	-11.06	4.06431	0.0766061		WT:	-5404.24	-5378.87	-3.797	-15.5291	7.16761	0.00985134
WT:	-5349.63		-6.865	-5.5485				WT:	-2760.44		-18.06	-11.06				WT:	-5393.51		-7.781	-15.5291
WT:	-5348.89		-5.618					WT:	-2760.38		-17.21					WT:	-5388.44		-11.737
WT:	-5348.54		-5.877					WT:	-2754.24		-11.36					WT:	-5386.73		-10.014
WT:	-5348.24		-5.935					WT:	-2752.29		-9.89					WT:	-5378.39		-17.777
WT:	-5348.13		-5.173					WT:	-2751.87		-8.08					WT:	-5372.96		-22.302
WT:	-5347.91		-4.368					WT:	-2750.05		-9.7					WT:	-5372.16		-22.971
WT:	-5347.67		-3.322					WT:	-2746.62		-6.84					WT:	-5368.73		-26.116
WT:	-5346.26		-4.481					WT:	-2739.43		-8.81					WT:	-5364.17		-16.407
WT:	-5342.79		-6.408					WT:	-2733.26		-13.91					WT:	-5359.37		-16.389
MUT_440LEU_888LEU_1336LEU:	-5357.76	-5353.39						MUT_440LEU_888LEU_1336LEU:	-2787.33	-2763.98						MUT_440LEU_888LEU_1336LEU:	-5408.04	-5394.4
MUT_440LEU_888LEU_1336LEU:	-5356.49							MUT_440LEU_888LEU_1336LEU:	-2778.5							MUT_440LEU_888LEU_1336LEU:	-5401.29
MUT_440LEU_888LEU_1336LEU:	-5354.51							MUT_440LEU_888LEU_1336LEU:	-2777.59							MUT_440LEU_888LEU_1336LEU:	-5400.18
MUT_440LEU_888LEU_1336LEU:	-5354.42							MUT_440LEU_888LEU_1336LEU:	-2765.6							MUT_440LEU_888LEU_1336LEU:	-5396.75
MUT_440LEU_888LEU_1336LEU:	-5354.18							MUT_440LEU_888LEU_1336LEU:	-2762.18							MUT_440LEU_888LEU_1336LEU:	-5396.17
MUT_440LEU_888LEU_1336LEU:	-5353.3							MUT_440LEU_888LEU_1336LEU:	-2759.95							MUT_440LEU_888LEU_1336LEU:	-5395.26
MUT_440LEU_888LEU_1336LEU:	-5352.27							MUT_440LEU_888LEU_1336LEU:	-2759.75							MUT_440LEU_888LEU_1336LEU:	-5395.13
MUT_440LEU_888LEU_1336LEU:	-5351							MUT_440LEU_888LEU_1336LEU:	-2753.46							MUT_440LEU_888LEU_1336LEU:	-5394.84
MUT_440LEU_888LEU_1336LEU:	-5350.74							MUT_440LEU_888LEU_1336LEU:	-2748.24							MUT_440LEU_888LEU_1336LEU:	-5380.57
MUT_440LEU_888LEU_1336LEU:	-5349.2							MUT_440LEU_888LEU_1336LEU:	-2747.17							MUT_440LEU_888LEU_1336LEU:	-5375.76
D455Y
WT:	-5351.03	-5348.41	-11.917	-10.6635	0.962755	9.29247e-08		WT:	-2762.26	-2747.79	-19.666	-12.6015	6.25171	0.0207427		WT:	-5400.67	-5384.03	-5.123	-4.5043	7.17982	0.427264
WT:	-5350.74		-11.245	-10.6635				WT:	-2756.03		-17.834	-12.6015				WT:	-5390.36		-13.069	-4.5043
WT:	-5350.7		-10.33					WT:	-2752.03		-16.25					WT:	-5390.04		-12.328
WT:	-5350.16		-10.127					WT:	-2750.16		-17.115					WT:	-5388.85		-6.849
WT:	-5348.51		-11.7					WT:	-2747.91		-15.879					WT:	-5385.08		-9.276
WT:	-5348.47		-11.331					WT:	-2747.83		-15.26					WT:	-5384.12		0.038
WT:	-5347.57		-10.238					WT:	-2743.27		-10.882					WT:	-5381.58		-0.375
WT:	-5347.42		-9.731					WT:	-2741.69		-7.619					WT:	-5378.22		-2.629
WT:	-5347.31		-8.867					WT:	-2739.3		-3.557					WT:	-5372.85		-6.864
WT:	-5342.18		-11.149					WT:	-2737.4		-1.953					WT:	-5368.52		11.432
MUT_440TYR_888TYR_1336TYR:	-5362.95	-5359.07						MUT_440TYR_888TYR_1336TYR:	-2781.93	-2760.39						MUT_440TYR_888TYR_1336TYR:	-5405.79	-5388.53
MUT_440TYR_888TYR_1336TYR:	-5361.99							MUT_440TYR_888TYR_1336TYR:	-2773.86							MUT_440TYR_888TYR_1336TYR:	-5403.43
MUT_440TYR_888TYR_1336TYR:	-5361.03							MUT_440TYR_888TYR_1336TYR:	-2768.28							MUT_440TYR_888TYR_1336TYR:	-5402.36
MUT_440TYR_888TYR_1336TYR:	-5360.29							MUT_440TYR_888TYR_1336TYR:	-2767.28							MUT_440TYR_888TYR_1336TYR:	-5395.7
MUT_440TYR_888TYR_1336TYR:	-5360.21							MUT_440TYR_888TYR_1336TYR:	-2763.79							MUT_440TYR_888TYR_1336TYR:	-5394.35
MUT_440TYR_888TYR_1336TYR:	-5359.81							MUT_440TYR_888TYR_1336TYR:	-2763.09							MUT_440TYR_888TYR_1336TYR:	-5384.09
MUT_440TYR_888TYR_1336TYR:	-5357.81							MUT_440TYR_888TYR_1336TYR:	-2754.16							MUT_440TYR_888TYR_1336TYR:	-5381.95
MUT_440TYR_888TYR_1336TYR:	-5357.15							MUT_440TYR_888TYR_1336TYR:	-2749.31							MUT_440TYR_888TYR_1336TYR:	-5380.85
MUT_440TYR_888TYR_1336TYR:	-5356.18							MUT_440TYR_888TYR_1336TYR:	-2742.86							MUT_440TYR_888TYR_1336TYR:	-5379.72
MUT_440TYR_888TYR_1336TYR:	-5353.33							MUT_440TYR_888TYR_1336TYR:	-2739.35							MUT_440TYR_888TYR_1336TYR:	-5357.09
D455W
WT:	-5353.5	-5348.67	-10.82	-12.5942	1.20735	9.21819e-09		WT:	-2774.39	-2748.08	-3.517	-5.8565	4.61965	0.293464		WT:	-5402.28	-5381.32	-12.79	-16.0278	3.28838	0.00830771
WT:	-5351.53		-11.931	-12.5942				WT:	-2760.2		-2.965	-5.8565				WT:	-5399.71		-9.952	-16.0278
WT:	-5350.44		-12.681					WT:	-2755.99		0.094					WT:	-5386		-20.715
WT:	-5350.28		-12.371					WT:	-2752.81		-2.071					WT:	-5385.28		-18.407
WT:	-5349.68		-11.629					WT:	-2750.32		-3.017					WT:	-5381		-13.879
WT:	-5349.03		-12.179					WT:	-2745.59		-4.16					WT:	-5379.48		-14.757
WT:	-5348.63		-12.364					WT:	-2741.37		-8.235					WT:	-5375.63		-18.443
WT:	-5345.83		-14.728					WT:	-2737.46		-11.328					WT:	-5374.21		-15.291
WT:	-5344.97		-12.708					WT:	-2734.13		-9.031					WT:	-5368.87		-18.952
WT:	-5342.79		-14.531					WT:	-2728.53		-14.335					WT:	-5360.77		-17.092
MUT_440TRP_888TRP_1336TRP:	-5364.32	-5361.26						MUT_440TRP_888TRP_1336TRP:	-2777.9	-2753.93						MUT_440TRP_888TRP_1336TRP:	-5415.07	-5397.35
MUT_440TRP_888TRP_1336TRP:	-5363.46							MUT_440TRP_888TRP_1336TRP:	-2763.16							MUT_440TRP_888TRP_1336TRP:	-5409.67
MUT_440TRP_888TRP_1336TRP:	-5363.12							MUT_440TRP_888TRP_1336TRP:	-2755.89							MUT_440TRP_888TRP_1336TRP:	-5406.71
MUT_440TRP_888TRP_1336TRP:	-5362.65							MUT_440TRP_888TRP_1336TRP:	-2754.88							MUT_440TRP_888TRP_1336TRP:	-5403.69
MUT_440TRP_888TRP_1336TRP:	-5361.31							MUT_440TRP_888TRP_1336TRP:	-2753.34							MUT_440TRP_888TRP_1336TRP:	-5394.88
MUT_440TRP_888TRP_1336TRP:	-5361.21							MUT_440TRP_888TRP_1336TRP:	-2749.75							MUT_440TRP_888TRP_1336TRP:	-5394.24
MUT_440TRP_888TRP_1336TRP:	-5361							MUT_440TRP_888TRP_1336TRP:	-2749.61							MUT_440TRP_888TRP_1336TRP:	-5394.07
MUT_440TRP_888TRP_1336TRP:	-5360.55							MUT_440TRP_888TRP_1336TRP:	-2748.79							MUT_440TRP_888TRP_1336TRP:	-5389.5
MUT_440TRP_888TRP_1336TRP:	-5357.68							MUT_440TRP_888TRP_1336TRP:	-2743.16							MUT_440TRP_888TRP_1336TRP:	-5387.82
MUT_440TRP_888TRP_1336TRP:	-5357.32							MUT_440TRP_888TRP_1336TRP:	-2742.86							MUT_440TRP_888TRP_1336TRP:	-5377.86
D455F
WT:	-5352.86	-5348.58	-9.602	-10.117	1.22888	1.04139e-07		WT:	-2767.18	-2750.49	-8.565	-5.5708	3.08863	0.262204		WT:	-5392.99	-5379.3	-13.338	-7.1254	8.19098	0.21199
WT:	-5350.15		-11.888	-10.117				WT:	-2761.36		-11.108	-5.5708				WT:	-5387.74		-15.675	-7.1254
WT:	-5349.59		-10.8					WT:	-2753.9		-6.094					WT:	-5387.63		-10.865
WT:	-5349.59		-10.792					WT:	-2753.57		-4.742					WT:	-5387.62		3.114
WT:	-5349.33		-10.819					WT:	-2750.91		-6.739					WT:	-5383.28		-0.61
WT:	-5348.03		-10.532					WT:	-2749.2		-3.602					WT:	-5382.07		-0.672
WT:	-5347.72		-10.152					WT:	-2748.84		-2.322					WT:	-5381.91		1.333
WT:	-5347.13		-10.463					WT:	-2747.85		-3.097					WT:	-5373.78		-3.113
WT:	-5346.14		-8.178					WT:	-2736.71		-8.029					WT:	-5363.38		-10.516
WT:	-5345.27		-7.944					WT:	-2735.41		-1.41					WT:	-5352.59		-20.912
MUT_440PHE_888PHE_1336PHE:	-5362.47	-5358.7						MUT_440PHE_888PHE_1336PHE:	-2775.74	-2756.06						MUT_440PHE_888PHE_1336PHE:	-5406.33	-5386.43
MUT_440PHE_888PHE_1336PHE:	-5362.04							MUT_440PHE_888PHE_1336PHE:	-2772.46							MUT_440PHE_888PHE_1336PHE:	-5403.42
MUT_440PHE_888PHE_1336PHE:	-5360.39							MUT_440PHE_888PHE_1336PHE:	-2759.99							MUT_440PHE_888PHE_1336PHE:	-5398.5
MUT_440PHE_888PHE_1336PHE:	-5360.38							MUT_440PHE_888PHE_1336PHE:	-2758.31							MUT_440PHE_888PHE_1336PHE:	-5384.51
MUT_440PHE_888PHE_1336PHE:	-5360.15							MUT_440PHE_888PHE_1336PHE:	-2757.65							MUT_440PHE_888PHE_1336PHE:	-5383.89
MUT_440PHE_888PHE_1336PHE:	-5358.56							MUT_440PHE_888PHE_1336PHE:	-2752.8							MUT_440PHE_888PHE_1336PHE:	-5382.74
MUT_440PHE_888PHE_1336PHE:	-5357.87							MUT_440PHE_888PHE_1336PHE:	-2751.16							MUT_440PHE_888PHE_1336PHE:	-5380.58
MUT_440PHE_888PHE_1336PHE:	-5357.6							MUT_440PHE_888PHE_1336PHE:	-2750.95							MUT_440PHE_888PHE_1336PHE:	-5376.89
MUT_440PHE_888PHE_1336PHE:	-5354.32							MUT_440PHE_888PHE_1336PHE:	-2744.74							MUT_440PHE_888PHE_1336PHE:	-5373.9
MUT_440PHE_888PHE_1336PHE:	-5353.21							MUT_440PHE_888PHE_1336PHE:	-2736.82							MUT_440PHE_888PHE_1336PHE:	-5373.5
D455F/H28R
WT:	-5376.91	-5373.76	5.696	5.6702	1.7096	0.000342448		WT:	-3058.5	-3040.88	0.206	-2.1459	3.10912	0.666565		WT:	-5437.44	-5417.78	28.705	21.2747	4.95449	0.00176489
WT:	-5376.23		5.603	5.6702				WT:	-3056.55		-1.344	-2.1459				WT:	-5432.16		27.25	21.2747
WT:	-5376.12		6.033					WT:	-3048.95		-0.434					WT:	-5428.27		23.446
WT:	-5375.97		7.059					WT:	-3047.89		2.668					WT:	-5425.67		22.37
WT:	-5375.73		7.227					WT:	-3041.45		-0.235					WT:	-5424.38		21.871
WT:	-5374.48		7.066					WT:	-3041.11		-0.315					WT:	-5420.78		20.003
WT:	-5373.93		7.018					WT:	-3032.07		-5.555					WT:	-5411.75		20.602
WT:	-5372.37		5.668					WT:	-3029.45		-6.367					WT:	-5403.76		14.557
WT:	-5369.31		2.671					WT:	-3028.05		-4.173					WT:	-5402.69		21.416
WT:	-5366.55		2.661					WT:	-3024.72		-5.91					WT:	-5390.94		12.527
MUT_13ARG_440PHE_461ARG_888PHE_909ARG_1336PHE:	-5371.22	-5368.09						MUT_13ARG_440PHE_461ARG_888PHE_909ARG_1336PHE:	-3058.3	-3043.02						MUT_13ARG_440PHE_461ARG_888PHE_909ARG_1336PHE:	-5408.73	-5396.51
MUT_13ARG_440PHE_461ARG_888PHE_909ARG_1336PHE:	-5370.63							MUT_13ARG_440PHE_461ARG_888PHE_909ARG_1336PHE:	-3057.9							MUT_13ARG_440PHE_461ARG_888PHE_909ARG_1336PHE:	-5404.91
MUT_13ARG_440PHE_461ARG_888PHE_909ARG_1336PHE:	-5370.09							MUT_13ARG_440PHE_461ARG_888PHE_909ARG_1336PHE:	-3049.38							MUT_13ARG_440PHE_461ARG_888PHE_909ARG_1336PHE:	-5404.82
MUT_13ARG_440PHE_461ARG_888PHE_909ARG_1336PHE:	-5368.91							MUT_13ARG_440PHE_461ARG_888PHE_909ARG_1336PHE:	-3045.22							MUT_13ARG_440PHE_461ARG_888PHE_909ARG_1336PHE:	-5403.3
MUT_13ARG_440PHE_461ARG_888PHE_909ARG_1336PHE:	-5368.5							MUT_13ARG_440PHE_461ARG_888PHE_909ARG_1336PHE:	-3041.68							MUT_13ARG_440PHE_461ARG_888PHE_909ARG_1336PHE:	-5402.51
MUT_13ARG_440PHE_461ARG_888PHE_909ARG_1336PHE:	-5367.42							MUT_13ARG_440PHE_461ARG_888PHE_909ARG_1336PHE:	-3041.42							MUT_13ARG_440PHE_461ARG_888PHE_909ARG_1336PHE:	-5400.78
MUT_13ARG_440PHE_461ARG_888PHE_909ARG_1336PHE:	-5366.91							MUT_13ARG_440PHE_461ARG_888PHE_909ARG_1336PHE:	-3037.63							MUT_13ARG_440PHE_461ARG_888PHE_909ARG_1336PHE:	-5391.15
MUT_13ARG_440PHE_461ARG_888PHE_909ARG_1336PHE:	-5366.7							MUT_13ARG_440PHE_461ARG_888PHE_909ARG_1336PHE:	-3035.81							MUT_13ARG_440PHE_461ARG_888PHE_909ARG_1336PHE:	-5389.21
MUT_13ARG_440PHE_461ARG_888PHE_909ARG_1336PHE:	-5366.64							MUT_13ARG_440PHE_461ARG_888PHE_909ARG_1336PHE:	-3032.23							MUT_13ARG_440PHE_461ARG_888PHE_909ARG_1336PHE:	-5381.28
MUT_13ARG_440PHE_461ARG_888PHE_909ARG_1336PHE:	-5363.89							MUT_13ARG_440PHE_461ARG_888PHE_909ARG_1336PHE:	-3030.64							MUT_13ARG_440PHE_461ARG_888PHE_909ARG_1336PHE:	-5378.41
D455K
WT:	-5354.11	-5348.04	8.649	6.7408	2.32751	0.00036369		WT:	-2764.34	-2751.82	-7.061	-4.1594	4.2797	0.380025		WT:	-5395.04	-5382.58	1.522	5.6922	8.69994	0.36336
WT:	-5352.26		7.66	6.7408				WT:	-2760.64		-10.069	-4.1594				WT:	-5394.58		3.948	5.6922
WT:	-5349.45		6.65					WT:	-2759.56		-6.645					WT:	-5394.32		5.158
WT:	-5348.31		5.713					WT:	-2758.87		-1.644					WT:	-5393.82		15.185
WT:	-5347.72		5.687					WT:	-2758.01		2.525					WT:	-5386.98		10.106
WT:	-5347.28		5.578					WT:	-2753.47		2.83					WT:	-5386.1		10.322
WT:	-5346.06		4.505					WT:	-2746.66		-2.728					WT:	-5382.7		8.827
WT:	-5345.69		4.951					WT:	-2740.46		-6.158					WT:	-5380.6		14.721
WT:	-5345.28		5.671					WT:	-2738.41		-6.502					WT:	-5364.41		2.053
WT:	-5344.23		12.344					WT:	-2737.84		-6.142					WT:	-5347.28		-14.92
MUT_440LYS_888LYS_1336LYS:	-5345.46	-5341.3						MUT_440LYS_888LYS_1336LYS:	-2771.4	-2755.98						MUT_440LYS_888LYS_1336LYS:	-5393.52	-5376.89
MUT_440LYS_888LYS_1336LYS:	-5344.6							MUT_440LYS_888LYS_1336LYS:	-2770.71							MUT_440LYS_888LYS_1336LYS:	-5390.63
MUT_440LYS_888LYS_1336LYS:	-5342.8							MUT_440LYS_888LYS_1336LYS:	-2766.2							MUT_440LYS_888LYS_1336LYS:	-5389.17
MUT_440LYS_888LYS_1336LYS:	-5342.6							MUT_440LYS_888LYS_1336LYS:	-2760.51							MUT_440LYS_888LYS_1336LYS:	-5378.64
MUT_440LYS_888LYS_1336LYS:	-5342.03							MUT_440LYS_888LYS_1336LYS:	-2755.49							MUT_440LYS_888LYS_1336LYS:	-5376.88
MUT_440LYS_888LYS_1336LYS:	-5341.7							MUT_440LYS_888LYS_1336LYS:	-2750.64							MUT_440LYS_888LYS_1336LYS:	-5375.78
MUT_440LYS_888LYS_1336LYS:	-5341.56							MUT_440LYS_888LYS_1336LYS:	-2749.39							MUT_440LYS_888LYS_1336LYS:	-5373.87
MUT_440LYS_888LYS_1336LYS:	-5340.74							MUT_440LYS_888LYS_1336LYS:	-2746.62							MUT_440LYS_888LYS_1336LYS:	-5365.88
MUT_440LYS_888LYS_1336LYS:	-5339.61							MUT_440LYS_888LYS_1336LYS:	-2744.91							MUT_440LYS_888LYS_1336LYS:	-5362.36
MUT_440LYS_888LYS_1336LYS:	-5331.89							MUT_440LYS_888LYS_1336LYS:	-2743.98							MUT_440LYS_888LYS_1336LYS:	-5362.2
D455R
WT:	-5353.26	-5348.94	6.231	5.297	1.03014	7.43118e-05		WT:	-2757.11	-2745.6	-20.97	-10.3619	4.36296	0.0275862		WT:	-5399.11	-5379.84	-0.207	-2.8129	6.36137	0.659468
WT:	-5352.26		6.963	5.297				WT:	-2753.83		-14.403	-10.3619				WT:	-5391.7		-2.033	-2.8129
WT:	-5350.22		5.706					WT:	-2752.39		-7.642					WT:	-5386.98		-5.993
WT:	-5349.91		5.622					WT:	-2752.01		-6.294					WT:	-5385.13		-5.624
WT:	-5349.18		5.206					WT:	-2745.65		-11.253					WT:	-5383.08		-7.424
WT:	-5348.63		5.044					WT:	-2743.91		-7.603					WT:	-5379.61		-4.12
WT:	-5348.47		5.427					WT:	-2741.16		-9.548					WT:	-5375.14		-7.413
WT:	-5347.38		5.025					WT:	-2740.3		-8.295					WT:	-5370.77		-4.724
WT:	-5345.08		3.033					WT:	-2738.28		-8.402					WT:	-5368.51		-4.729
WT:	-5344.99		4.713					WT:	-2731.36		-9.209					WT:	-5358.36		14.138
MUT_440ARG_888ARG_1336ARG:	-5347.03	-5343.64						MUT_440ARG_888ARG_1336ARG:	-2778.08	-2755.96						MUT_440ARG_888ARG_1336ARG:	-5399.31	-5382.65
MUT_440ARG_888ARG_1336ARG:	-5345.3							MUT_440ARG_888ARG_1336ARG:	-2768.24							MUT_440ARG_888ARG_1336ARG:	-5393.74
MUT_440ARG_888ARG_1336ARG:	-5344.51							MUT_440ARG_888ARG_1336ARG:	-2760.03							MUT_440ARG_888ARG_1336ARG:	-5392.98
MUT_440ARG_888ARG_1336ARG:	-5344.29							MUT_440ARG_888ARG_1336ARG:	-2758.31							MUT_440ARG_888ARG_1336ARG:	-5390.76
MUT_440ARG_888ARG_1336ARG:	-5343.98							MUT_440ARG_888ARG_1336ARG:	-2756.9							MUT_440ARG_888ARG_1336ARG:	-5390.5
MUT_440ARG_888ARG_1336ARG:	-5343.59							MUT_440ARG_888ARG_1336ARG:	-2751.52							MUT_440ARG_888ARG_1336ARG:	-5383.73
MUT_440ARG_888ARG_1336ARG:	-5343.04							MUT_440ARG_888ARG_1336ARG:	-2750.71							MUT_440ARG_888ARG_1336ARG:	-5382.56
MUT_440ARG_888ARG_1336ARG:	-5342.36							MUT_440ARG_888ARG_1336ARG:	-2748.6							MUT_440ARG_888ARG_1336ARG:	-5375.5
MUT_440ARG_888ARG_1336ARG:	-5342.04							MUT_440ARG_888ARG_1336ARG:	-2746.69							MUT_440ARG_888ARG_1336ARG:	-5373.24
MUT_440ARG_888ARG_1336ARG:	-5340.28							MUT_440ARG_888ARG_1336ARG:	-2740.57							MUT_440ARG_888ARG_1336ARG:	-5344.22

## Sheet: SupFig.4B_GAS&L448
Closed								Open								Desensitized
	Energy	Mean_energy (WT or mutant)	Energy (mutant-WT)	ddG	SD	p value			Energy	Mean_energy (WT or mutant)	Energy (mutant-WT)	ddG	SD	p value			Energy	Mean_energy (WT or mutant)	Energy (mutant-WT)	ddG	SD	p value
G444S (SAS)
WT:	-5364.04	-5358.94	35.139	36.7855	1.60044	1.60752e-15		WT:	-2752.32	-2734.33	12.534	20.4411	6.55024	0.00179141		WT:	-5414.19	-5397.44	37.532	31.7711	5.29221	4.67193e-07
WT:	-5361.29		33.677	36.7855				WT:	-2749.72		10.562	20.4411				WT:	-5405.88		31.225	31.7711
WT:	-5360.47		35.221					WT:	-2737.89		19.777					WT:	-5404.73		33.116
WT:	-5360.42		37.972					WT:	-2737.03		29.929					WT:	-5403.79		37.011
WT:	-5358.72		38.489					WT:	-2735.39		28.323					WT:	-5403.39		37.023
WT:	-5358.08		38.126					WT:	-2734.61		27.839					WT:	-5395.19		29.585
WT:	-5358.07		38.11					WT:	-2726.03		19.392					WT:	-5394.4		34.178
WT:	-5356.51		36.812					WT:	-2725.61		19.659					WT:	-5391.36		31.37
WT:	-5356.33		36.934					WT:	-2725.26		20.061					WT:	-5384.08		25.419
WT:	-5355.5		37.375					WT:	-2719.44		16.335					WT:	-5377.34		21.252
MUT_429SER_877SER_1325SER:	-5328.9	-5322.16						MUT_429SER_877SER_1325SER:	-2739.78	-2713.89						MUT_429SER_877SER_1325SER:	-5376.65	-5365.67
MUT_429SER_877SER_1325SER:	-5327.61							MUT_429SER_877SER_1325SER:	-2739.15							MUT_429SER_877SER_1325SER:	-5374.66
MUT_429SER_877SER_1325SER:	-5325.25							MUT_429SER_877SER_1325SER:	-2718.11							MUT_429SER_877SER_1325SER:	-5371.62
MUT_429SER_877SER_1325SER:	-5322.44							MUT_429SER_877SER_1325SER:	-2707.1							MUT_429SER_877SER_1325SER:	-5366.78
MUT_429SER_877SER_1325SER:	-5320.23							MUT_429SER_877SER_1325SER:	-2707.06							MUT_429SER_877SER_1325SER:	-5366.37
MUT_429SER_877SER_1325SER:	-5319.96							MUT_429SER_877SER_1325SER:	-2706.77							MUT_429SER_877SER_1325SER:	-5365.61
MUT_429SER_877SER_1325SER:	-5319.96							MUT_429SER_877SER_1325SER:	-2706.63							MUT_429SER_877SER_1325SER:	-5360.22
MUT_429SER_877SER_1325SER:	-5319.7							MUT_429SER_877SER_1325SER:	-2705.95							MUT_429SER_877SER_1325SER:	-5359.99
MUT_429SER_877SER_1325SER:	-5319.4							MUT_429SER_877SER_1325SER:	-2705.2							MUT_429SER_877SER_1325SER:	-5358.66
MUT_429SER_877SER_1325SER:	-5318.13							MUT_429SER_877SER_1325SER:	-2703.11							MUT_429SER_877SER_1325SER:	-5356.09
A445S (GSS)
WT:	-5364.14	-5360.16	8.567	8.657	1.66193	2.19374e-06		WT:	-2749.27	-2739.61	6.867	8.7589	2.2009	0.0133041		WT:	-5410.89	-5393.52	2.778	6.2083	4.08927	0.364652
WT:	-5362.86		7.711	8.657				WT:	-2747.47		6.709	8.7589				WT:	-5407.46		2.373	6.2083
WT:	-5361.35		7.546					WT:	-2746.75		9.528					WT:	-5400.09		-0.303
WT:	-5360.92		8.715					WT:	-2744.36		13.508					WT:	-5398.95		7.436
WT:	-5360.05		8.091					WT:	-2738.43		7.694					WT:	-5393.8		4.243
WT:	-5359.98		8.083					WT:	-2737.67		8.518					WT:	-5393.77		5.069
WT:	-5358.65		6.803					WT:	-2737.12		9.313					WT:	-5390.95		7.366
WT:	-5358.46		8.491					WT:	-2732.68		6.757					WT:	-5390.66		11.857
WT:	-5358.17		9.728					WT:	-2731.91		7.549					WT:	-5385.33		9.498
WT:	-5357.05		12.835					WT:	-2730.43		11.146					WT:	-5363.27		11.766
MUT_430SER_878SER_1326SER:	-5355.57	-5351.51						MUT_430SER_878SER_1326SER:	-2742.4	-2730.85						MUT_430SER_878SER_1326SER:	-5408.11	-5387.31
MUT_430SER_878SER_1326SER:	-5355.15							MUT_430SER_878SER_1326SER:	-2740.76							MUT_430SER_878SER_1326SER:	-5405.09
MUT_430SER_878SER_1326SER:	-5353.8							MUT_430SER_878SER_1326SER:	-2737.22							MUT_430SER_878SER_1326SER:	-5400.39
MUT_430SER_878SER_1326SER:	-5352.2							MUT_430SER_878SER_1326SER:	-2730.85							MUT_430SER_878SER_1326SER:	-5391.51
MUT_430SER_878SER_1326SER:	-5351.96							MUT_430SER_878SER_1326SER:	-2730.74							MUT_430SER_878SER_1326SER:	-5389.56
MUT_430SER_878SER_1326SER:	-5351.9							MUT_430SER_878SER_1326SER:	-2729.15							MUT_430SER_878SER_1326SER:	-5388.7
MUT_430SER_878SER_1326SER:	-5351.85							MUT_430SER_878SER_1326SER:	-2727.81							MUT_430SER_878SER_1326SER:	-5383.59
MUT_430SER_878SER_1326SER:	-5349.97							MUT_430SER_878SER_1326SER:	-2725.92							MUT_430SER_878SER_1326SER:	-5378.8
MUT_430SER_878SER_1326SER:	-5348.44							MUT_430SER_878SER_1326SER:	-2724.36							MUT_430SER_878SER_1326SER:	-5375.83
MUT_430SER_878SER_1326SER:	-5344.21							MUT_430SER_878SER_1326SER:	-2719.29							MUT_430SER_878SER_1326SER:	-5351.51
A445G (GGS)
WT:	-5363.78	-5360.51	12.437	10.8313	1.43428	1.21162e-09		WT:	-2765.24	-2745.39	2.405	3.2405	5.90574	0.525733		WT:	-5419.34	-5401.07	19.74	13.8366	7.8745	0.0200131
WT:	-5363.24		12.133	10.8313				WT:	-2750.59		-10.782	3.2405				WT:	-5418.41		20.657	13.8366
WT:	-5361.92		11.417					WT:	-2748.49		1.23					WT:	-5416.22		25.421
WT:	-5361.75		11.42					WT:	-2747.98		1.254					WT:	-5414.12		23.386
WT:	-5361.31		11.129					WT:	-2747.02		1.704					WT:	-5399.72		10.57
WT:	-5360.64		10.612					WT:	-2745.27		9.004					WT:	-5398.87		12.902
WT:	-5360.61		11.183					WT:	-2743.1		9.726					WT:	-5391.95		6.685
WT:	-5360.09		11.408					WT:	-2738.89		6.294					WT:	-5386.23		3.071
WT:	-5356.12		8.365					WT:	-2735.27		3.703					WT:	-5386.18		9.349
WT:	-5355.63		8.209					WT:	-2732.1		7.867					WT:	-5379.68		6.585
MUT_430GLY_878GLY_1326GLY:	-5351.35	-5349.68						MUT_430GLY_878GLY_1326GLY:	-2762.84	-2742.15						MUT_430GLY_878GLY_1326GLY:	-5399.6	-5387.24
MUT_430GLY_878GLY_1326GLY:	-5351.11							MUT_430GLY_878GLY_1326GLY:	-2761.37							MUT_430GLY_878GLY_1326GLY:	-5397.75
MUT_430GLY_878GLY_1326GLY:	-5350.5							MUT_430GLY_878GLY_1326GLY:	-2747.26							MUT_430GLY_878GLY_1326GLY:	-5390.8
MUT_430GLY_878GLY_1326GLY:	-5350.33							MUT_430GLY_878GLY_1326GLY:	-2746.72							MUT_430GLY_878GLY_1326GLY:	-5390.73
MUT_430GLY_878GLY_1326GLY:	-5350.18							MUT_430GLY_878GLY_1326GLY:	-2745.31							MUT_430GLY_878GLY_1326GLY:	-5389.15
MUT_430GLY_878GLY_1326GLY:	-5350.03							MUT_430GLY_878GLY_1326GLY:	-2736.27							MUT_430GLY_878GLY_1326GLY:	-5385.96
MUT_430GLY_878GLY_1326GLY:	-5349.43							MUT_430GLY_878GLY_1326GLY:	-2733.37							MUT_430GLY_878GLY_1326GLY:	-5385.27
MUT_430GLY_878GLY_1326GLY:	-5348.68							MUT_430GLY_878GLY_1326GLY:	-2732.59							MUT_430GLY_878GLY_1326GLY:	-5383.16
MUT_430GLY_878GLY_1326GLY:	-5347.76							MUT_430GLY_878GLY_1326GLY:	-2731.57							MUT_430GLY_878GLY_1326GLY:	-5376.83
MUT_430GLY_878GLY_1326GLY:	-5347.42							MUT_430GLY_878GLY_1326GLY:	-2724.23							MUT_430GLY_878GLY_1326GLY:	-5373.1
L448F
WT:	-5366.76	-5362.7	25.726	28.3379	2.61393	9.98999e-12		WT:	-2764.42	-2753.44	14.844	15.0014	3.79641	3.71149e-05		WT:	-5417.48	-5398.14	30.632	27.2375	5.8412	0.000209544
WT:	-5366.66		29.288	28.3379				WT:	-2762.8		19.195	15.0014				WT:	-5414		27.683	27.2375
WT:	-5364.57		27.768					WT:	-2761.93		23.063					WT:	-5410.36		28.65
WT:	-5364.16		27.461					WT:	-2755.89		17.596					WT:	-5401.44		21.954
WT:	-5363.63		27.233					WT:	-2750.75		12.737					WT:	-5397.55		23.904
WT:	-5362.99		27.545					WT:	-2750.45		13.839					WT:	-5394.33		22.15
WT:	-5361.92		28.78					WT:	-2748.9		12.658					WT:	-5388.58		21.147
WT:	-5360.49		28.131					WT:	-2747.16		11.627					WT:	-5387.93		24.251
WT:	-5358.04		26.296					WT:	-2746.52		11.323					WT:	-5385.53		32.207
WT:	-5357.75		35.151					WT:	-2745.53		13.132					WT:	-5384.18		39.797
MUT_433PHE_881PHE_1329PHE:	-5341.03	-5334.36						MUT_433PHE_881PHE_1329PHE:	-2749.58	-2738.43						MUT_433PHE_881PHE_1329PHE:	-5386.85	-5370.9
MUT_433PHE_881PHE_1329PHE:	-5337.38							MUT_433PHE_881PHE_1329PHE:	-2743.6							MUT_433PHE_881PHE_1329PHE:	-5386.32
MUT_433PHE_881PHE_1329PHE:	-5336.8							MUT_433PHE_881PHE_1329PHE:	-2738.86							MUT_433PHE_881PHE_1329PHE:	-5381.71
MUT_433PHE_881PHE_1329PHE:	-5336.7							MUT_433PHE_881PHE_1329PHE:	-2738.29							MUT_433PHE_881PHE_1329PHE:	-5379.49
MUT_433PHE_881PHE_1329PHE:	-5336.39							MUT_433PHE_881PHE_1329PHE:	-2738.02							MUT_433PHE_881PHE_1329PHE:	-5373.65
MUT_433PHE_881PHE_1329PHE:	-5335.45							MUT_433PHE_881PHE_1329PHE:	-2736.61							MUT_433PHE_881PHE_1329PHE:	-5372.18
MUT_433PHE_881PHE_1329PHE:	-5333.14							MUT_433PHE_881PHE_1329PHE:	-2736.25							MUT_433PHE_881PHE_1329PHE:	-5367.44
MUT_433PHE_881PHE_1329PHE:	-5332.36							MUT_433PHE_881PHE_1329PHE:	-2735.54							MUT_433PHE_881PHE_1329PHE:	-5363.68
MUT_433PHE_881PHE_1329PHE:	-5331.74							MUT_433PHE_881PHE_1329PHE:	-2735.19							MUT_433PHE_881PHE_1329PHE:	-5353.32
MUT_433PHE_881PHE_1329PHE:	-5322.6							MUT_433PHE_881PHE_1329PHE:	-2732.4							MUT_433PHE_881PHE_1329PHE:	-5344.38
L448A
WT:	-5368.65	-5363.45	27.008	26.1939	0.624245	2.83712e-12		WT:	-2773.14	-2758.02	32.44	23.8744	6.18773	7.72637e-06		WT:	-5419.7	-5404.37	40.993	37.9825	4.78843	4.82653e-08
WT:	-5367		25.972	26.1939				WT:	-2773.04		33.718	23.8744				WT:	-5418.5		43.176	37.9825
WT:	-5366.57		26.59					WT:	-2770.82		31.957					WT:	-5405.71		30.804
WT:	-5365.17		26.139					WT:	-2760.87		22.055					WT:	-5405.22		36.154
WT:	-5364.05		25.743					WT:	-2756.85		18.424					WT:	-5403.07		35.306
WT:	-5363.79		26.205					WT:	-2752.1		19.391					WT:	-5402.12		34.952
WT:	-5362.4		26.176					WT:	-2750.32		20.298					WT:	-5401.06		35.095
WT:	-5360.93		26.39					WT:	-2749.34		19.347					WT:	-5399.53		35.202
WT:	-5358.1		24.817					WT:	-2748.2		21.096					WT:	-5398.5		41.964
WT:	-5357.87		26.899					WT:	-2745.57		20.018					WT:	-5390.28		46.179
MUT_433ALA_881ALA_1329ALA:	-5341.65	-5337.26						MUT_433ALA_881ALA_1329ALA:	-2740.7	-2734.15						MUT_433ALA_881ALA_1329ALA:	-5378.7	-5366.39
MUT_433ALA_881ALA_1329ALA:	-5341.03							MUT_433ALA_881ALA_1329ALA:	-2739.32							MUT_433ALA_881ALA_1329ALA:	-5375.32
MUT_433ALA_881ALA_1329ALA:	-5339.98							MUT_433ALA_881ALA_1329ALA:	-2738.86							MUT_433ALA_881ALA_1329ALA:	-5374.91
MUT_433ALA_881ALA_1329ALA:	-5339.03							MUT_433ALA_881ALA_1329ALA:	-2738.82							MUT_433ALA_881ALA_1329ALA:	-5369.07
MUT_433ALA_881ALA_1329ALA:	-5338.31							MUT_433ALA_881ALA_1329ALA:	-2738.42							MUT_433ALA_881ALA_1329ALA:	-5367.77
MUT_433ALA_881ALA_1329ALA:	-5337.59							MUT_433ALA_881ALA_1329ALA:	-2732.71							MUT_433ALA_881ALA_1329ALA:	-5367.17
MUT_433ALA_881ALA_1329ALA:	-5336.22							MUT_433ALA_881ALA_1329ALA:	-2730.02							MUT_433ALA_881ALA_1329ALA:	-5365.96
MUT_433ALA_881ALA_1329ALA:	-5334.54							MUT_433ALA_881ALA_1329ALA:	-2729.99							MUT_433ALA_881ALA_1329ALA:	-5364.33
MUT_433ALA_881ALA_1329ALA:	-5333.28							MUT_433ALA_881ALA_1329ALA:	-2727.1							MUT_433ALA_881ALA_1329ALA:	-5356.54
MUT_433ALA_881ALA_1329ALA:	-5330.97							MUT_433ALA_881ALA_1329ALA:	-2725.55							MUT_433ALA_881ALA_1329ALA:	-5344.11
L441A
WT:	-5372.48	-5366.5	26.269	24.9378	1.30803	6.26156e-11		WT:	-2725.37	-2710.57	27.02	22.7325	5.181	2.60081e-05		WT:	-5414.31	-5401.84	29.655	28.8974	8.49953	3.15579e-05
WT:	-5370.67		25.577	24.9378				WT:	-2723.98		25.887	22.7325				WT:	-5411.7		28.437	28.8974
WT:	-5369.24		25.562					WT:	-2723.3		29.823					WT:	-5411.41		28.722
WT:	-5368.48		25.549					WT:	-2714.3		25.622					WT:	-5402.94		20.378
WT:	-5368.33		25.732					WT:	-2711.79		26.244					WT:	-5402.56		22.007
WT:	-5367.15		25.184					WT:	-2707.53		22.595					WT:	-5400.85		22.86
WT:	-5366.44		25.624					WT:	-2706.14		22.548					WT:	-5396.64		23.14
WT:	-5363.18		22.728					WT:	-2698.93		16.447					WT:	-5395.02		31.741
WT:	-5360.98		22.414					WT:	-2697.64		15.326					WT:	-5393.03		32.133
WT:	-5358.07		24.739					WT:	-2696.77		15.813					WT:	-5389.89		49.901
MUT_426ALA_874ALA_1322ALA:	-5346.21	-5341.56						MUT_426ALA_874ALA_1322ALA:	-2698.35	-2687.84						MUT_426ALA_874ALA_1322ALA:	-5384.66	-5372.94
MUT_426ALA_874ALA_1322ALA:	-5345.09							MUT_426ALA_874ALA_1322ALA:	-2698.09							MUT_426ALA_874ALA_1322ALA:	-5383.26
MUT_426ALA_874ALA_1322ALA:	-5343.68							MUT_426ALA_874ALA_1322ALA:	-2693.47							MUT_426ALA_874ALA_1322ALA:	-5382.69
MUT_426ALA_874ALA_1322ALA:	-5342.93							MUT_426ALA_874ALA_1322ALA:	-2688.68							MUT_426ALA_874ALA_1322ALA:	-5382.56
MUT_426ALA_874ALA_1322ALA:	-5342.59							MUT_426ALA_874ALA_1322ALA:	-2685.54							MUT_426ALA_874ALA_1322ALA:	-5380.55
MUT_426ALA_874ALA_1322ALA:	-5341.97							MUT_426ALA_874ALA_1322ALA:	-2684.93							MUT_426ALA_874ALA_1322ALA:	-5377.99
MUT_426ALA_874ALA_1322ALA:	-5340.81							MUT_426ALA_874ALA_1322ALA:	-2683.59							MUT_426ALA_874ALA_1322ALA:	-5373.5
MUT_426ALA_874ALA_1322ALA:	-5340.45							MUT_426ALA_874ALA_1322ALA:	-2682.48							MUT_426ALA_874ALA_1322ALA:	-5363.28
MUT_426ALA_874ALA_1322ALA:	-5338.57							MUT_426ALA_874ALA_1322ALA:	-2682.31							MUT_426ALA_874ALA_1322ALA:	-5360.89
MUT_426ALA_874ALA_1322ALA:	-5333.34							MUT_426ALA_874ALA_1322ALA:	-2680.96							MUT_426ALA_874ALA_1322ALA:	-5339.99
