# Supplementary material for: A flexible GAS belt responds to pore mutations changing the ion selectivity of proton-gated channels
Source: J Gen Physiol. 2021 Nov 12;154(1):e202112978. doi: 10.1085/jgp.202112978 (PMC8594623; doi:10.1085/jgp.202112978)
Supplement: Data S2 — is a data file of all electrophysiological measurements shown in the figures. [file JGP_202112978_DataS2.xlsx]

## Sheet: Fig.1A&B
Fig. 1A		Nt truncation
														Normalized to WT
		WT	11M	12M	13M	14M	15M	16M	17M	24M				WT	11M	12M	13M	14M	15M	16M	17M	24M
		34.57	34.672	34.8937	15.5796	32.4341	1.92669	1.13799	0	0				1.41709	1.4211	1.43019	0.638562	1.32937	0.486746	0.0466427	0	0
		20.87	11.8102	15.1128	17.0384	12.21	2.83933	0.529559	0	0				0.855398	0.484063	0.619429	0.698352	0.500451	0.116376	0.021705	0	0
		21.11	18.3921	15.9531	17.1318	12.75	3.00834	0.36055	0	0				0.865235	0.753837	0.653868	0.702179	0.522584	0.123303	0.0147779	0	0
		22.1	18.964	18.2171	17.5869	14.68	3.14355	0.225344	0	0				0.905812	0.777275	0.746663	0.720833	0.601689	0.128845	0.00923617	0	0
		22.55	19.8509	18.3221	19.104	15.25	4.2928	0.20281	0	0				0.924256	0.813628	0.750968	0.783015	0.625051	0.175949	0.00831255	0	0
		22.83	20.0259	19.6642	20.0026	15.58	5.28432	2.76046	0	0				0.935732	0.820803	0.805975	0.819846	0.638577	0.216588	0.113143	0	0
		27.01	20.8662	19.6642	21.0179	16.89	5.94908	0.135206	0	0				1.10706	0.855242	0.805975	0.86146	0.69227	0.243835	0.0055417	0	0
		28.07	21.3213	20.0026	23.2352	19.21	11.6616	2.07317	0	0				1.1505	0.873897	0.819846	0.952342	0.78736	0.477972	0.0849728	0	0
		29.39	23.5036	20.1543	23.4453	19.21	11.8756							1.20461	0.963343	0.826064	0.960951	0.78736
		30.91	29.3737	20.1893	24.7757	20.07								1.26691	1.20394	0.827499	1.01548	0.822608
		12.0151	30.5407	22.1732	28.3351	6.24161								0.492462	1.25177	0.908814	1.16137	0.255825
		16.8969		27.5765		6.33077								0.692554		1.13028		0.259479
		17.1198		28.3117		11.5247								0.70169		1.16041		0.472362
		21.11				12.1711								0.865235				0.498858
		22.0017				12.238								0.901782				0.501599
		23.5844				13.8653								0.966651				0.568296
		25.1671				15.6486								1.03152				0.641389
		28.1541				15.7601								1.15395				0.645957
		28.8897				21.2883								1.1841				0.872545
		30.6062				21.3998								1.25445				0.877113
		32.657				23.0271								1.33851				0.94381
N		22	12	14	11	22	9	8	7	7		N		22	12	14	11	22	9	8	7	7
Mean		24.398	21.1181	21.0371	20.6593	15.8309	5.55348	0.928136	0	0		Mean		1	0.865566	0.862246	0.846763	0.64886	0.22762	0.0380415	0	0
SD		5.66804	8.18922	5.66492	3.92474	5.83045	3.74002	0.988674	0	0		SD		0.232316	0.335651	0.232188	0.160863	0.238972	0.153292	0.0405227	0	0
F-test	50.2455											F-test	49.2
p	<0.0001											p	<0.0001
Dunnett's p		Control	0.8314	0.343	0.1602	<0.0001	<0.0001	<0.0001	<0.0001	<0.0001		Dunnett's p		Control	0.8325	0.3443	0.1605	<0.0001	<0.0001	<0.0001	<0.0001	<0.0001
Fig. 1B		Ct truncation
														Normalized to WT
		WT	464*	465*	466*	467*								WT	464*	465*	466*	467*
		8.98	0	0	28	18.3605								0.566329	0	0	0.169096	1.15791
		11.18	0	0	3.37596	13.1177								0.705073	0	0	0.212907	0.827272
		11.69	0	0	22.1	20.3941								0.737237	0	0	0.271322	1.28616
		11.9	0	0	4.87503	20.1716								0.75048	0	0	0.307447	1.27214
		13.11	0	0.0165257	4.87503	30.4507								0.82679	0	0.0010422	0.307447	1.92039
		15.33	0	0.0330514	5.14316	19.5097								0.966795	0	0.00208441	0.324356	1.23039
		15.7	0	0.0330514	5.31378	15.9774								0.99013	0	0.00208441	0.335117	1.00762
		18.42	0.0826286	0.0330514	5.56972	23.5239								1.16167	0.00521102	0.00208441	0.351258	1.48355
		19.5	0.0991543	0.0661029	7.6538	12.4928								1.22978	0.00625323	0.00416882	0.482691	0.787863
		21.22	0.181783	0.165257	8.65318	19.3296								1.33825	0.0114642	0.010422	0.545718	1.21903
		24.39			9.60381	15.7655								1.53817			0.60567	0.994263
		25.56			10.8104	25.3297								1.61196			0.681763	1.59743
		6.04841			11.1882									0.381447			0.70559
		9.91543			11.2735									0.625323			0.71097
		10.1798			11.7732									0.641998			0.742483
		15.3359			11.9316									0.967166			0.752476
		16.2117			17.7451									1.0224			1.11911
		16.5918			22.1204									1.04637			1.39504
		17.6329												1.11203			1.76936
		19.5665												1.23397
		24.5242												1.54663
		28.1433												1.77487
N		21	10	10	19	12						N		21	10	10	19	12
Mean		15.8565	0.0363566	0.034704	9.83922	19.5353						Mean		1	0.00229285	0.00218863	0.620516	1.232
SD		5.39589	0.0636711	0.0507567	6.65861	5.12436						SD		0.340295	0.00401546	0.003201	0.419929	0.323171
F-test	43.8											F-test	45.82
p	<0.0001											p	<0.0001
Dunnett's p		Control	<0.0001	<0.0001	0.0028	0.4464						Dunnett's p		Control	<0.0001	<0.0001	0.001	0.3433

## Sheet: Fig.3B
Peak current (uA)
Raw																	Normalized to WT
		WT	F21W	F21Y	F21D	F21H	F21K	F21R	F21N	F21Q	F21C	F21L	F21I	F21A	F21M				WT	F21W	F21Y	F21D	F21H	F21K	F21R	F21N	F21Q	F21C	F21L	F21I	F21A	F21M
		18.04	12.03	4.03	0.01	0.44	0.14	0.28	0.04	0.07	0.1	0.06	0.2	1.29	0.16				0.702328	0.468349	0.156895	0.000389317	0.01713	0.00545044	0.0109009	0.00155727	0.00272522	0.00389317	0.0023359	0.00778634	0.0502219	0.00622907
		24.03	19.63	5.38	0.05	0.05	0.04	0.17	0.01	0.25	0.11	0.07	1.53	0.79	0.75				0.935529	0.76423	0.209453	0.00194659	0.00194659	0.00155727	0.00661839	0.000389317	0.00973293	0.00428249	0.00272522	0.0595655	0.0307561	0.0291988
		19.71	22.67	2.3	0.71	0.31	0.04	0.24	0.02	0.15	0.47	0.13	2.34	0.07	0.25				0.767344	0.882582	0.0895429	0.0276415	0.0120688	0.00155727	0.00934361	0.000778634	0.00583976	0.0182979	0.00506112	0.0911002	0.00272522	0.00973293
		20	11.67	3.22	0.43	0.03	0.02	0.2	0.02	0.19	0.13	0.02	1	0.3	0.92				0.778634	0.454333	0.12536	0.0167406	0.00116795	0.000778634	0.00778634	0.000778634	0.00739703	0.00506112	0.000778634	0.0389317	0.0116795	0.0358172
		53.57	14.16	2.15	0.31	0.06	0.1	0.29	0.04	0.08	0.35	0.07	1.5	0.2	0.32				2.08557	0.551273	0.0837032	0.0120688	0.0023359	0.00389317	0.0112902	0.00155727	0.00311454	0.0136261	0.00272522	0.0583976	0.00778634	0.0124581
		48.4	9.04	5.05										0.3	0.14				1.88429	0.351943	0.196605										0.0116795	0.00545044
		13.8		8.52										0.13	0.11				0.537258		0.331698										0.00506112	0.00428249
		37.59		4.55										0.08	0.12				1.46344		0.177139										0.00311454	0.00467181
		22.38												0.53	0.15				0.871292												0.0206338	0.00583976
		22.03												0.3	0.07				0.857666												0.0116795	0.00272522
		21.13												0.08	0.05				0.822627												0.00311454	0.00194659
		23.26													0.13				0.905552													0.00506112
		13.74													0.14				0.534922													0.00545044
		22.37													0.17				0.870902													0.00661839
		25.24													0.17				0.982636													0.00661839
N		15	6	8	5	5	5	5	5	5	5	5	5	11	15		N		15	6	8	5	5	5	5	5	5	5	5	5	11	15
Mean		25.686	14.8667	4.4	0.302	0.178	0.068	0.236	0.026	0.148	0.232	0.07	1.314	0.37	0.243333		Mean		1	0.578785	0.1713	0.0117574	0.00692985	0.00264736	0.00918788	0.00101222	0.00576189	0.00903216	0.00272522	0.0511563	0.0144047	0.00947338
SD		11.6818	5.22104	2.04875	0.287958	0.18593	0.0501996	0.0512835	0.0134164	0.0756307	0.168285	0.03937	0.786371	0.375207	0.250932		SD		0.454794	0.203264	0.0797613	0.0112107	0.00723858	0.00195436	0.00199656	0.000522324	0.00294443	0.00655164	0.00153274	0.0306148	0.0146074	0.0097692
F-test	27.2611																F-test	27.26
p	< .0001																p	<0.0001
Dunnett's p		Control	0.0002	< .0001	< .0001	< .0001	< .0001	< .0001	< .0001	< .0001	< .0001	< .0001	< .0001	< .0001	< .0001		Dunnett's p		Control	0.0002	< .0001	< .0001	< .0001	< .0001	< .0001	< .0001	< .0001	< .0001	< .0001	< .0001	< .0001	< .0001
Desensitization rate																	td (s)
Raw																	Raw
		WT	F21W	F21Y	F21D	F21H	F21K	F21R	F21N	F21Q	F21C	F21L	F21I	F21A	F21M				WT	F21W	F21Y	F21D	F21H	F21K	F21R	F21N	F21Q	F21C	F21L	F21I	F21A	F21M
		0.69175	1.3559	2.49813															1.44561	0.737518	0.4003
		0.53273	1.1616	2.28676															1.87712	0.860882	0.4373
		0.78105	0.92877	1.86602															1.28033	1.07669	0.5359
		0.62609	1.3099	2.72702															1.59721	0.763417	0.3667
		0.76987		2.76091															1.29892		0.3622
		0.93236		4.22297															1.07255		0.2368
N		6	4	6													N		6	4	6
Mean		0.722308	1.18904	2.72697													Mean		1.42862	0.859627	0.389867
SD		0.13854	0.192304	0.803314													SD		0.281236	0.15415	0.0984033
F-test	23.1																F-test	45.544
p	<0.0001																p	<0.0001
Dunnett's p		Control	0.775	<0.0001													Dunnett's p		Control	0.0002	<0.0001
Recovery ratio (%)
Raw
		WT	F21W	F21Y	F21D	F21H	F21K	F21R	F21N	F21Q	F21C	F21L	F21I	F21A	F21M
		100.19	65.447	30
		97.62	73.99	26.616
		99.61	78.069	35.8744
		98.75	59.935	32.0513
		96.03		28.5714
		99.34		50
				44.7059
N		6	4	7
Mean		98.59	69.3603	35.4027
SD		1.52859	8.19402	8.79533
F-test	134.05
p	<0.0001
Dunnett's p		Control	<0.0001	<0.0001

## Sheet: Fig.3C
Peak current (uA)
Raw													Normalized to WT
		WT	Y456F	Y456W	Y456L	Y456H	Y456R	Y456E	Y456C	Y456A					WT	Y456F	Y456W	Y456L	Y456H	Y456R	Y456E	Y456C	Y456A
		36.99	32.0602	4.6	0.01	3.77	0.22	0.29	0.174672	0.06					1.28722	1.11567	0.160077	0.000347993	0.131193	0.00765584	0.0100918	0.00607847	0.00208796
		22.22	25.1577	4.29	0.05	1.72	0.04	0.03	3.16905	0.1					0.773239	0.875468	0.149289	0.00173996	0.0598547	0.00139197	0.00104398	0.110281	0.00347993
		26.38	28.8795	8.49	0.71	1.55	0.12	0.09	2.96943	0.03					0.918004	1.00499	0.295446	0.0247075	0.0539388	0.00417591	0.00313193	0.103334	0.00104398
		26.4	26.3	8.46	0.43	2.29	0.21	0.29	2.75733	0.06					0.9187	0.91522	0.294402	0.0149637	0.0796903	0.00730784	0.0100918	0.0959529	0.00208796
		28.9	30.1	4.91	0.31	2.6	0.17	0.15	2.60761	0.05					1.0057	1.04746	0.170864	0.0107878	0.0904781	0.00591587	0.00521989	0.0907428	0.00173996
		29.42							1.24766						1.02379							0.0434176
		30.94							0.960698						1.07669							0.0334316
		31.88							0.349345						1.1094							0.0121569
		33.75							0.349345						1.17447							0.0121569
									0.249532													0.00868352
									0.187													0.00650746
									0.0873362													0.00303923
									1.13537													0.03951
									0.137243													0.00477594
									7.32002													0.254731
N		8	5	5	5	5	5	5	14	5			N		9	5	5	5	5	5	5	14	5
Mean		28.7362	28.4995	6.15	0.302	2.386	0.152	0.17	1.6805	0.06			Mean		1.03191	0.99176	0.214015	0.0105094	0.083031	0.00528949	0.00591587	0.0407191	0.00208796
SD		3.66144	2.80134	2.13374	0.287958	0.882173	0.0739594	0.117473	1.9893	0.0254951			SD		0.152878	0.0974844	0.0742526	0.0100207	0.030699	0.00257373	0.00408799	0.0412445	0.00088721
F-test	199.637												F-test	227.279
p	<0.0001												p	< .0001
Dunnett's p		Control	0.9049	< .0001	< .0001	< .0001	< .0001	< .0001	< .0001	< .0001			Dunnett's p		Control	0.9076	< .0001	< .0001	< .0001	< .0001	< .0001	< .0001	< .0001
Desensitization rate													td (s)
Raw
		WT	Y456F	Y456W	Y456L	Y456H	Y456R	Y456E	Y456C	Y456A					WT	Y456F	Y456W	Y456L	Y456H	Y456R	Y456E	Y456C	Y456A
		0.76298	0.62068	1.8017		2.4195			2.5263						1.31065	1.61114	0.555031		0.413309			0.395836
		0.77629	0.70448	1.4594		2.9163			2.1488						1.28818	1.41949	0.685213		0.3429			0.465376
		0.8426	0.71523	1.5744		2.834			2.0496						1.1868	1.39815	0.635163		0.352858			0.4879
		0.60492													1.65311
		0.85028													1.17608
		0.74924													1.33469
N		6	3	3									N		6	3	3		3			3
Mean		0.764385	0.68013	1.61183									Mean		1.32492	1.47626	0.625136		0.369689			0.449704
SD		0.088654	0.051765	0.174193									SD		0.173544	0.117294	0.0656675		0.0381024			0.0479913
F-test	99.29												F-test	58.89
p	<0.0001												p	<0.0001
Dunnett's p		Control	0.9	< .0001		< .0001			< .0001				Dunnett's p		Control	0.7975	<0.0001		<0.0001			<0.0001
Recovery ratio (%)
Raw
		WT	Y456F	Y456W	Y456L	Y456H	Y456R	Y456E	Y456C	Y456A
		98.043	99.42	55.51		43.678			51.604
		99.85	99.58	59.52		63.64			18.1
		100.853	100.2	64.19		51.136			32.536
		96.72		63.68		46.875			21.074
		99.85		57.36					34.831
									31.25
N		5	3	5		4			6
Mean		99.0632	99.7333	60.052		51.3323			31.5658
SD		1.65627	0.411987	3.82247		8.75545			11.8713
F-test	76.15
p	<0.0001
Dunnett's p		Control	<0.0001	<0.0001		<0.0001			<0.0001

## Sheet: Fig.5B
Peak current (uA)
Raw											Normalized to WT
		WT	E452R	E452L	E452F	E452H	E452Q	E452A					WT	E452R	E452L	E452F	E452H	E452Q	E452A
		44.5	1.2	0.05	0.03	0.13	7.42	0					2.01489	0.054334	0.00226392	0.00135835	0.00588618	0.335965	0
		28.62	1.31	0.06	0.01	0.12	4.06	0.01					1.29587	0.0593146	0.0027167	0.000452783	0.0054334	0.18383	0.000452783
		26.83	1.38	0.1	0	0.29	6	0					1.21482	0.0624841	0.00452783	0	0.0131307	0.27167	0
		23.43	1.15	0.13	0.03	0.18	1.98	0.01					1.06087	0.0520701	0.00588618	0.00135835	0.0081501	0.0896511	0.000452783
		19.26	1.08	0.06	0.01	0.15	3.26	0.03					0.87206	0.0489006	0.0027167	0.000452783	0.00679175	0.147607	0.00135835
		14.34											0.649291
		12.71											0.575487
		18.85											0.853496
		16.52											0.747998
		20.1											0.910094
		24.93											1.12879
		24.78											1.122
		12.01											0.543793
		27.61											1.25013
		21.19											0.959448
		17.69											0.800973
N		16	5	5	5	5	5	5			N		16	5	5	5	5	5	5
Mean		22.0856	1.224	0.08	0.016	0.174	4.544	0.01			Mean		1	0.0554207	0.00362227	0.000724453	0.00787843	0.205745	0.000452783
SD		7.90864	0.120955	0.0339116	0.0134164	0.068775	2.17073	0.0122474			SD		0.35809	0.00547662	0.00153546	0.000607472	0.00311402	0.0982871	0.000554544
F-test	32										F-test	32.02
p	<0.0001										p	<0.0001
Dunnette's p		Control	<0.0001	<0.0001	<0.0001	<0.0001	<0.0001	<0.0001			Dunnette's p		Control	<0.0001	<0.0001	<0.0001	<0.0001	<0.0001	<0.0001
Desensitization rate											td (s)
Raw
		WT	E452R	E452L	E452F	E452H	E452Q	E452A					WT	E452R	E452L	E452F	E452H	E452Q	E452A
		0.83564	1.5043				1.1354						1.19669	0.664761				0.880747
		0.68256	1.0546				1.0424						1.46507	0.948227				0.959325
		0.79274	1.3464				0.968						1.26145	0.742721				1.03306
		0.83825											1.19296
		0.60884											1.64247
		0.62895											1.58995
N		6	3				3				N		6	3				3
Mean		0.731163	1.30177				1.0486				Mean		1.39143	0.785236				0.95771
SD		0.103872	0.228148				0.083872				SD		0.201029	0.146437				0.0761683
F-test	17.97										F-test	15
p	0.00072										p	0.001
Dunnette's p		Control	0.0005				0.0183				Dunnette's p		Control	0.0012				0.01
Recovery ratio (%)
Raw
		WT	E452R	E452L	E452F	E452H	E452Q	E452A
		96.72	45.925				29.167
		98.921	55.492				34.551
		99.48	52.374				37.438
		99.24					43.886
		100.452
		98.429
N		6	3				4
Mean		98.8737	51.2637				36.2605
SD		1.2515	4.87919				6.1312
F-test	314
p	<0.0001
Dunnette's p		Control	<0.0001				<0.0001

## Sheet: Fig.5C
Peak current (uA)
Raw																Normalized to WT
		WT	W46C	W46N	W46T	W46S	W46A	W46R	W46E	W46L	W46H	W46Y	W46F					WT	W46C	W46N	W46T	W46S	W46A	W46R	W46E	W46L	W46H	W46Y	W46F
		18.85	5.04	0.32	0.02	0.04	0.01	0.02	0	0.01	0.42	0.74	1.05					0.714406	0.191014	0.0121278	0.00075799	0.00151598	0.000378995	0.00075799	0	0.000378995	0.0159178	0.0280456	0.0397945
		15.26	2.41	0.33	0.01	0.02	0.04	0.02	0.5	0.01	0.55	0.29	0.92					0.578347	0.0913379	0.0125068	0.000378995	0.00075799	0.00151598	0.00075799	0.0189498	0.000378995	0.0208447	0.0109909	0.0348676
		33.49	2.44	0.11	0.01	0.05	0.05	0.01	0.32	0.01	0.08	0.92	1.31					1.26926	0.0924748	0.00416895	0.000378995	0.00189498	0.00189498	0.000378995	0.0121278	0.000378995	0.00303196	0.0348676	0.0496484
		25.57	7.93	0.96	0.01	0.08	0.06	0.01	0.01	0.01	0.62	0.12	0.01					0.969091	0.300543	0.0363835	0.000378995	0.00303196	0.00227397	0.000378995	0.000378995	0.000378995	0.0234977	0.00454794	0.000378995
		22.67	4.94	0.28	0.01	0.03	0.1	0.01	0.01	0.02	0.38	0.7	0.03					0.859182	0.187224	0.0106119	0.000378995	0.00113699	0.00378995	0.000378995	0.000378995	0.00075799	0.0144018	0.0265297	0.00113699
		37.37											0.08					1.41631											0.00303196
		31.3											0.52					1.18626											0.0197078
		33.13											0.34					1.25561											0.0128858
		19.83											0.32					0.751548											0.0121278
N		9	5	5	5	5	5	5	5	5	5	5	9			N		9	5	5	5	5	5	5	5	5	5	5	9
Mean		26.3856	4.552	0.4	0.012	0.044	0.052	0.014	0.168	0.012	0.41	0.554	0.508889			Mean		1	0.172519	0.0151598	0.000454794	0.00166758	0.00197078	0.000530593	0.00636712	0.000454794	0.0155388	0.0209963	0.0192866
SD		7.73611	2.283	0.325346	0.00447214	0.0230217	0.0327109	0.00547723	0.229935	0.00447214	0.208327	0.334634	0.47829			SD		0.293195	0.0865245	0.0123305	0.000169492	0.000872513	0.00123973	0.000207584	0.00871442	0.000169492	0.00789548	0.0126825	0.018127
F-test	53.44															F-test	53.44
p	<0.0001															p	<0.0001
Dunnette's p		Control	<0.0001	<0.0001	<0.0001	<0.0001	<0.0001	<0.0001	<0.0001	<0.0001	<0.0001	<0.0001	<0.0001			Dunnette's p		Control	<0.0001	<0.0001	<0.0001	<0.0001	<0.0001	<0.0001	<0.0001	<0.0001	<0.0001	<0.0001	<0.0001
Desensitization rate																tao d (s)
Raw
		WT	W46C	W46N	W46T	W46S	W46A	W46R	W46E	W46L	W46H	W46Y	W46F					WT	W46C	W46N	W46T	W46S	W46A	W46R	W46E	W46L	W46H	W46Y	W46F
		0.7459	1.1299															1.34066	0.885034
		0.8085	1.1613															1.23686	0.861104
		0.7275	1.1389															1.37457	0.87804
		0.6924																1.44425
		0.8204																1.21892
		0.7145																1.39958
N		6	3													N		6	3
Mean		0.751533	1.14337													Mean		1.33581	0.874726
SD		0.0518948	0.0161695													SD		0.090341	0.0123045
F-test	153.662															F-test	72.4
p	<0.0001															p	<0.0001
Dunnette's p		Control	<0.0001													Dunnette's p		Control	<0.0001
Recovery ratio (%)
Raw
		WT	W46C	W46N	W46T	W46S	W46A	W46R	W46E	W46L	W46H	W46Y	W46F
		100.39	89.71										74.3
		99.827	86.76										68.2
		97.623	85.42										72.6
		98.722
		99.827
N		5	3										3
Mean		99.2778	87.2967										71.7
SD		1.10539	2.19477										3.14802
F-test	166.78
p	<0.0001
Dunnette's p		Control	<0.0001										<0.0001

## Sheet: Fig.5D
Peak current (uA)
Raw														Normalized to WT
		WT	H32W	H32Y	H32F	H32K	H32R	H32D	H32E	H32L	H32C					WT	H32W	H32Y	H32F	H32K	H32R	H32D	H32E	H32L	H32C
		38.16	2.21	4.2	3.56	26	39.13	0.5	0.3	1.44	0.236976					1.27398	0.0737814	0.140218	0.118852	0.868017	1.30637	0.0166926	0.0100156	0.0480748	0.00791152
		24.71	2.15	3.8	4.52	26.4	33.67	0.35	0.68	4.48	0.01					0.82495	0.0717783	0.126864	0.150901	0.881371	1.12408	0.0116848	0.022702	0.149566	0.000333853
		39.1	1.18	3.85	1.54	28.48	42.98	0.03	0.86	6.76	0.013					1.30536	0.0393946	0.128533	0.0514133	0.950812	1.4349	0.00100156	0.0287113	0.225684	0.000434008
		34.84	0.36	0.82	0.64	37.8	31.57	0.21	0.17	4.58	0.315969					1.16314	0.0120187	0.0273759	0.0213666	1.26196	1.05397	0.00701091	0.0056755	0.152905	0.0105487
		22.79	5.86	2.92	2.08	39.92	38.39	0.38	0.14	3.18	0.021					0.76085	0.195638	0.097485	0.0694414	1.33274	1.28166	0.0126864	0.00467394	0.106165	0.000701091
		19.93	0.69				53.01		0.89		0.0789921					0.665368
		20.25					22.77		0.43		0.015					0.676052
		39.38							1.03		0.552945					1.31471
		30.42														1.01558
N		9	6	5	5	5	7	5	8	5	8			N		9	5	5	5	5	5	5	5	5	5
Mean		29.9533	2.075	3.118	2.468	31.72	37.36	0.294	0.5625	4.088	0.155485			Mean		1	0.0785221	0.104095	0.0823948	1.05898	1.2402	0.00981527	0.0143557	0.136479	0.00398583
		8.19602	2.00053	1.36855	1.56177	6.62806	9.49306	0.180083	0.347881	1.96034	0.198391			SD		0.273626	0.0702454	0.0456893	0.05214	0.22128	0.151796	0.00601213	0.0107664	0.0654464	0.00487914
SD														F-test	67.42
F-test	62.83													p	<0.0001
p	<0.0001													Dunnette's p		Control	<0.0001	<0.0001	<0.0001	0.9844	0.0355	<0.0001	<0.0001	<0.0001	<0.0001
Dunnette's p		Control	<0.0001	<0.0001	<0.0001	0.99	0.0319	<0.0001	<0.0001	<0.0001	<0.0001
Desensitization rate														td (s)
Raw
		WT	H32W	H32Y	H32F	H32K	H32R	H32D	H32E	H32L	H32C					WT	H32W	H32Y	H32F	H32K	H32R	H32D	H32E	H32L	H32C
		0.6921	2.5575	4.3044	1.6084	1.9113	0.92332			4.6385						1.44488	0.391007	0.23232	0.621736	0.523204	1.08305			0.215587
		0.8482	2.456	3.9413	1.6907	1.4497	1.3725			4.3637						1.17897	0.407166	0.253723	0.591471	0.689798	0.728597			0.229163
		0.7262	2.3691	4.1349	1.2561	1.8147	1.6355			3.9102						1.37703	0.422101	0.241844	0.796115	0.551055	0.611434			0.255741
		0.6962														1.43637
		0.7295														1.3708
N		5	3	3	3	3	3			3				N		5	3	3	3	3	3			3
Mean		0.73844	2.46087	4.12687	1.5184	1.72523	1.31044			4.30413				Mean		1.36161	0.406758	0.242629	0.669774	0.588019	0.807693			0.233497
SD		0.0636565	0.0942942	0.181683	0.230856	0.243458	0.360123			0.367786				SD		0.107475	0.0155512	0.0107231	0.110456	0.0892363	0.245555			0.020425
F-test	123.92													F-test	46.24
p	<0.0001													p	<0.0001
Dunnette's p		Control	<0.0001	<0.0001	0.0015	0.0001	0.0177			<0.0001				Dunnette's p		Control	<0.0001	<0.0001	<0.0001	<0.0001	<0.0001			<0.0001
Recovery ratio (%)
Raw
		WT	H32W	H32Y	H32F	H32K	H32R	H32D	H32E	H32L	H32C
		97.462	26.168	52.195	33.618	75.408	90.148			31.944
		98.629	22.018	55.155	30.82	87.561	88.227			32.444
		100.194	25.714	51.546	20.312	75.309	81.977			31.893
		99.857	31.959	53.731	35.577	85.391	83.623			33.425
		98.61				83.241	83.044
N		5	4	4	4	5	5			4
Mean		98.9504	26.4648	53.1567	30.0817	81.382	85.4038			32.4265
SD		1.09578	4.10739	1.61681	6.79941	5.70697	3.56934			0.710572
F-test	253
p	<0.0001
Dunnette's p		Control	<0.0001	<0.0001	<0.0001	<0.0001	<0.0001			<0.0001

## Sheet: Fig.6B
Peak current (uA)
Raw															Normalized to WT
		WT	H28W	H28Y	H28F	H28K	H28R	H28D	H28E	H28L	H28G	H28C					WT	H28W	H28Y	H28F	H28K	H28R	H28D	H28E	H28L	H28G	H28C
		14.86	9.55	0.4	0.99	3.9	3.3	1.24	0.16	0.08	0.01	0.01					0.546665	0.351323	0.0147151	0.0364198	0.143472	0.121399	0.0456167	0.00588603	0.00294302	0.000367877	0.000367877
		29.48	1.69	0.43	0.06	1.05	2.23	0.25	0.59	0.01	0	0					1.0845	0.0621712	0.0158187	0.00220726	0.0386271	0.0820366	0.00919692	0.0217047	0.000367877	0	0
		20.84	0.61	0.66	0.08	1.24	3.57	0.65	0.22	0	0	0					0.766656	0.0224405	0.0242799	0.00294302	0.0456167	0.131332	0.023912	0.00809329	0	0	0
		36.75	0.88	2.07	1.4	2.12	2.5	0.3	0.39	0.01	0.01	0.01					1.35195	0.0323732	0.0761505	0.0515028	0.0779899	0.0919692	0.0110363	0.0143472	0.000367877	0.000367877	0.000367877
		21.38	0.95	1.07	0.57	1.74	2.94	0.31	0.45	0.01	0.02	0					0.786521	0.0349483	0.0393628	0.020969	0.0640106	0.108156	0.0114042	0.0165545	0.000367877	0.000735754	0
		31	0.69	0.24			1.96	0.65									1.14042
		27.95	1.63	2.16			4.93										1.02822
		37		1.01			3.87										1.36114
		36.39					3.12										1.3387
		16.18					2.06										0.595225
N		10	7	8	5	5	10	6	5	5	5	5			N		10	5	5	5	5	5	5	5	5	5	5
Mean		27.183	2.28571	1.005	0.62	2.01	3.048	0.566667	0.362	0.022	0.008	0.004			Mean		1	0.100651	0.0340654	0.0228084	0.0739433	0.106979	0.0202332	0.0133171	0.000809329	0.000294302	0.000147151
SD		8.43231	3.23185	0.74387	0.581593	1.13706	0.924948	0.375375	0.17427	0.0327109	0.0083666	0.00547723			SD		0.310205	0.140901	0.0255066	0.0213955	0.0418297	0.020309	0.0153476	0.00641099	0.00120336	0.000307788	0.000201495
F-test	48.86														F-test	39.82
p	<0.0001														p	<0.0001
Dunnette's p		Control	<0.0001	<0.0001	<0.0001	<0.0001	<0.0001	<0.0001	<0.0001	<0.0001	<0.0001	<0.0001			Dunnette's p		Control	<0.0001	<0.0001	<0.0001	<0.0001	<0.0001	<0.0001	<0.0001	<0.0001	<0.0001	<0.0001
desensitization rate															td (s)
Raw
		WT	H28W	H28Y	H28F	H28K	H28R	H28D	H28E	H28L	H28G	H28C					WT	H28W	H28Y	H28F	H28K	H28R	H28D	H28E	H28L	H28G	H28C
		0.8241	5.8279	4.3012	3.0582	4.2097	2.1731										1.21344	0.171588	0.232493	0.32699	0.237547	0.460172
		0.7182	5.0009	4.8566	1.8288	2.2647	2.1543										1.39237	0.199964	0.205905	0.546807	0.44156	0.464188
		0.7488	3.1198	2.2399	2.9347	2.6735	3.5707										1.33547	0.320533	0.446449	0.34075	0.374042	0.280057
		0.7269	4.4446	3.946	3.727	3.558	3.2824										1.37571	0.224992	0.2538	0.268	0.281	0.304655
		0.6219					2.152										1.60798
N		5	4	4	4	4	5								N		5	4	4	4	4	4
Mean		0.72798	4.5983	3.83593	2.88718	3.17647	2.6665								Mean		1.38499	0.229269	0.284662	0.370637	0.333537	0.377268
SD		0.0724954	1.13777	1.12808	0.78676	0.875106	0.701323								SD		0.142954	0.0646357	0.109623	0.121612	0.0918037	0.0985744
F-test	11.37														F-test	76.4
p	<0.0001														p	<0.0001
Dunnette's p		Control	<0.0001	<0.0001	0.0041	0.0013	0.006								Dunnette's p		Control	<0.0001	<0.0001	<0.0001	<0.0001	<0.0001
Recovery ratio (%)
Raw
		WT	H28W	H28Y	H28F	H28K	H28R	H28D	H28E	H28L	H28G	H28C
		98.245	22.222	35.294	40.426	25.064	28
		98.796	25.15	13.953	50	34.96	29.09
		100.24	21.687	21.667	45	43.721	30.279
		99.775	24.49	30.594	37	29	19.919
		98.762	27.778	37.383	42	38	27.692
		96.52		22.001			17.927
							25.515
N		6	5	6	5	5	7
Mean		98.723	24.2654	26.8153	42.8852	34.149	25.4889
SD		1.30357	2.44923	9.08806	4.91324	7.3512	4.74832
F-test	153.42
p	<0.0001
Dunnette's p		Control	<0.0001	<0.0001	<0.0001	<0.0001	<0.0001

## Sheet: Fig.7A
Ion selectivity
		Rev_Na(mV)	Rev_K(mV)	Rev_Cs(mV)		Rev_K - Rev_Na(mV)	Rev_Cs - Rev_Na(mV)		P(K) : P(Na)	P(Cs) : P(Na)				P(Na) : P(K)	P(Na) : P(Cs)
	GAS(WT)
	1	40.7	-9.85	-43.11		-50.55	-83.81		0.139819	0.0383161				7.1521	26.0987
	2	35.45	-12	-49.33		-47.45	-84.78		0.157748	0.0368965				6.33921	27.1028
	3	38.56	-6.22	-37		-44.78	-75.56		0.175023	0.0528237				5.71353	18.9309
													mean	6.40161	24.0441
	SCS
	GSS:SCS=1:1
	1	10.03	-12.52	-22.2		-22.55	-32.23		0.41576	0.285249				2.40523	3.5057
	2	2.1	-20.54	-28.08		-22.64	-30.18		0.414307	0.308941				2.41367	3.23687
	3	-0.87	-20.32	-26.97		-19.45	-26.1		0.469074	0.362108				2.13186	2.7616
													mean	2.31692	3.16806
	GSS
	1	10.38	-15.02	-17.72		-25.4	-28.1		0.372109	0.334991				2.68738	2.98516
	2	-5.91	-30.34	-37.17		-24.43	-31.26		0.386426	0.296224				2.58782	3.37582
	3	-9.44	-32.59	-37.64		-23.15	-28.2		0.406164	0.33369				2.46206	2.9968
													mean	2.57909	3.11926
	GSS:GGS:SCS=1:1:1
	1	21.05	-5.73	-18.05		-26.78	-39.1		0.352651	0.218325				2.83567	4.58033
	2	15.05	-1.78	-9.23		-16.83	-24.28		0.51943	0.388688				1.92519	2.57276
	3	16.62	-2.61	-8.76		-19.23	-25.38		0.473108	0.372399				2.11368	2.68529
													mean	2.29151	3.27946
	GSS:GGS=1:1
	1	5.17	-28.14	-41.5		-33.31	-46.67		0.273508	0.162611				3.6562	6.14966
	2	12.45	-25.23	-38.4		-37.68	-50.85		0.23073	0.138196				4.33406	7.2361
	3	10.06	-26.53	-38.4		-36.59	-48.46		0.240729	0.151668				4.15405	6.59336
													mean	4.0481	6.65971
	GGS:SCS=1:1
	1	22.42	-22.88	-39.68		-45.3	-62.1		0.171516	0.0891948				5.83034	11.2114
	2	19.89	-23.82	-37.05		-43.71	-56.94		0.182466	0.109033				5.48048	9.17154
	3	18.86	-25.45	-36.32		-44.31	-55.18		0.178254	0.116763				5.60997	8.56433
													mean	5.64027	9.64909
	GGS
	1	28.92	-16.95	-39.43		-45.87	-68.35		0.167753	0.0699355				5.96113	14.2989
	2	28.99	-12.8	-41.7		-41.79	-70.69		0.196623	0.0638477				5.08587	15.6623
	3	22.96	-12.88	-44.08		-35.84	-67.04		0.24786	0.0735936				4.03454	13.5881
													mean	5.02718	14.5164
P(Na) : P(K)	GAS(WT)	GSS:SCS=1:1	GSS	GSS:GGS:SCS=1:1:1	GSS:GGS=1:1	GGS:SCS=1:1	GGS
	7.1521	2.40523	2.68738	2.83567	3.6562	5.83034	5.96113
	6.33921	2.41367	2.58782	1.92519	4.33406	5.48048	5.08587
	5.71353	2.13186	2.46206	2.11368	4.15405	5.60997	4.03454
F-test	32.24
p	<0.0001
Dunnette's p	Control	<0.0001	<0.0001	<0.0001	0.0004	0.3295	0.02664
P(Cs) : P(Na)	26.0987	3.5057	2.98516	4.58033	6.14966	11.2114	14.2989
	27.1028	3.23687	3.37582	2.57276	7.2361	9.17154	15.6623
	18.9309	2.7616	2.9968	2.68529	6.59336	8.56433	13.5881
F-test	51.662
p	<0.0001
Dunnette's p	Control	<0.0001	<0.0001	<0.0001	<0.0001	<0.0001	0.0001

## Sheet: Fig.7B
Ion selectivity
		Rev_Na(mV)	Rev_K(mV)	Rev_Cs(mV)		Rev_K - Rev_Na(mV)	Rev_Cs - Rev_Na(mV)		P(K) : P(Na)	P(Cs) : P(Na)			P(Na) : P(K)	P(Na) : P(Cs)
	GAS(WT)
	1	40.7	-9.85	-43.11		-50.55	-83.81		0.139819	0.0383161			7.1521	26.0987
	2	35.45	-12	-49.33		-47.45	-84.78		0.157748	0.0368965			6.33921	27.1028
	3	38.56	-6.22	-37		-44.78	-75.56		0.175023	0.0528237			5.71353	18.9309
												mean	6.40161	24.0441
	E452Q
	1	-13.98	-2.2	-3.8		11.78	10.18		1.58166	1.48617			0.632245	0.672868
	2	-4.01	1.03	0.15		5.04	4.16		1.21672	1.17575			0.821883	0.85052
	3	1	5.5	1.28		4.5	0.28		1.19141	1.01096			0.83934	0.989162
												mean	0.764489	0.837517
	D455L
	1	-10	-15	-22.18		-5	-12.18		0.823164	0.622479			1.21482	1.60648
	2	-9.08	-13.05	-14.78		-3.97	-5.7		0.856833	0.80104			1.16709	1.24838
	3	-9.54	-13.38	-18		-3.84	-8.46		0.861179	0.719454			1.1612	1.38994
												mean	1.18104	1.41493
	D455F
	1	8.2	-1.4	-0.98		-9.6	-9.18		0.68823	0.699573			1.453	1.42944
	2	10.38	-6.97	-2.68		-17.35	-13.06		0.509023	0.60152			1.96455	1.66245
	3	10.7	-7.22	-3.83		-17.92	-14.53		0.497855	0.568072			2.00862	1.76034
												mean	1.80872	1.61741
	D455C
	1	21.88	12.98	8.77		-8.9	-13.11		0.707238	0.600351			1.41395	1.66569
	2	33	24.5	15.2		-8.5	-17.8		0.718334	0.500186			1.39211	1.99926
	3	3.58	-5.85	-12.49		-9.43	-16.07		0.692799	0.535024			1.44342	1.86908
												mean	1.41649	1.84468
	D455Y
	1	13.1	-0.09	-10.58		-13.19	-23.68		0.598484	0.397872			1.67089	2.51337
	2	12	1.04	-11.42		-10.96	-23.42		0.652749	0.401918			1.53198	2.48807
	3	11.87	2	-13		-9.87	-24.87		0.681036	0.379865			1.46835	2.63252
												mean	1.55707	2.54465
	D455T
	1	8.65	-9.5	-18.5		-18.15	-27.15		0.493418	0.347609			2.02668	2.8768
	2	8.5	-10.38	-20.33		-18.88	-28.83		0.479597	0.325607			2.08508	3.07119
	3	7.27	-12.31	-23.8		-19.58	-31.07		0.466707	0.298423			2.14267	3.35095
												mean	2.08481	3.09965
	D455N
	1	7	-11.47	-28		-18.47	-35		0.487311	0.256097			2.05208	3.90477
	2	4.15	-15.56	-27.45		-19.71	-31.6		0.464352	0.29233			2.15354	3.42079
	3	6	-13.94	-28.49		-19.94	-34.49		0.460213	0.261231			2.1729	3.82803
												mean	2.12617	3.71787
	D455W
	1	20.5	-6	-16.5		-26.5	-37		0.356515	0.236918			2.80493	4.22086
	2	20.59	-0.58	-12.3		-21.17	-32.89		0.438701	0.278015			2.27946	3.59692
	3	21.64	0.15	-12.1		-21.49	-33.74		0.433271	0.268969			2.30802	3.71791
												mean	2.46414	3.84523
	D455A
	1	18.31	-5.6	-18		-23.91	-36.31		0.394326	0.243367			2.53597	4.10902
	2	25.99	2.5	-16.56		-23.49	-42.55		0.400825	0.190892			2.49486	5.23856
	3	10.4	-11	-33.31		-21.4	-43.71		0.434792	0.182466			2.29995	5.48048
												mean	2.44359	4.94269
	D455Q
	1	22.69	-4.88	-19.22		-27.57	-41.91		0.341973	0.195707			2.92421	5.10968
	2	23.25	-3.64	-17		-26.89	-40.25		0.351144	0.208768			2.84783	4.79
	3	24	-3.4	-16.98		-27.4	-40.98		0.344243	0.20292			2.90493	4.92804
												mean	2.89232	4.94257
	D455H
	1	23.45	-12.04	-19.45		-35.49	-42.9		0.251259	0.18831			3.97996	5.3104
	2	24	-10.66	-17.81		-34.66	-41.81		0.259508	0.19647			3.85344	5.08983
	3	24.33	-8.5	-16.5		-32.83	-40.83		0.278665	0.204108			3.58853	4.89936
												mean	3.80731	5.09986
	D455S
	1	27	-12	-26		-39	-53		0.219176	0.127103			4.56254	7.86765
	2	30.13	-6.87	-25.71		-37	-55.84		0.236918	0.113802			4.22086	8.78717
	3	22.91	-10.24	-26.01		-33.15	-48.92		0.275216	0.148977			3.63351	6.71247
												mean	4.13897	7.7891
P(Na) : P(K)	GAS(WT)	E452Q	D455L	D455F	D455C	D455Y	D455T	D455N	D455W	D455A	D455Q	D455H	D455S
	7.1521	0.632245	1.21482	1.453	1.41395	1.67089	2.02668	2.05208	2.80493	2.53597	2.92421	3.97996	4.56254
	6.33921	0.821883	1.16709	1.96455	1.39211	1.53198	2.08508	2.15354	2.27946	2.49486	2.84783	3.85344	4.22086
	5.71353	0.83934	1.1612	2.00862	1.44342	1.46835	2.14267	2.1729	2.30802	2.29995	2.90493	3.58853	3.63351
F-test	87.65
p	<0.0001
Dunnette's p	Control	<0.0001	<0.0001	<0.0001	<0.0001	<0.0001	<0.0001	<0.0001	<0.0001	<0.0001	<0.0001	<0.0001	<0.0001
P(Cs) : P(Na)	26.0987	0.672868	1.60648	1.42944	1.66569	2.51337	2.8768	3.90477	4.22086	4.10902	5.10968	5.3104	7.86765
	27.1028	0.85052	1.24838	1.66245	1.99926	2.48807	3.07119	3.42079	3.59692	5.23856	4.79	5.08983	8.78717
	18.9309	0.989162	1.38994	1.76034	1.86908	2.63252	3.35095	3.82803	3.71791	5.48048	4.92804	4.89936	6.71247
F-test	64.49
p	<0.0001
Dunnette's p	Control	<0.0001	<0.0001	<0.0001	<0.0001	<0.0001	<0.0001	<0.0001	<0.0001	<0.0001	<0.0001	<0.0001	<0.0001

## Sheet: Fig.7C
Ion selectivity
		Rev_Na(mV)	Rev_K(mV)	Rev_Cs(mV)		Rev_K - Rev_Na(mV)	Rev_Cs - Rev_Na(mV)		P(K) : P(Na)	P(Cs) : P(Na)			P(Na) : P(K)	P(Na) : P(Cs)
	GAS(WT)
	1	40.7	-9.85	-43.11		-50.55	-83.81		0.139819	0.0383161			7.1521	26.0987
	2	35.45	-12	-49.33		-47.45	-84.78		0.157748	0.0368965			6.33921	27.1028
	3	38.56	-6.22	-37		-44.78	-75.56		0.175023	0.0528237			5.71353	18.9309
												mean	6.40161	24.0441
	H28R
	1	-39.04	-48.01	-47.59		-8.97	-8.55		0.705314	0.716938			1.41781	1.39482
	2	-4	-14	-22.05		-10	-18.05		0.677599	0.495342			1.4758	2.01881
	3	-24.78	-37.59	-42.49		-12.81	-17.71		0.607402	0.501941			1.64636	1.99227
												mean	1.51332	1.80196
	I18C
	1	32.48	-8.75	-39.21		-41.23	-71.69		0.200956	0.0614105			4.97623	16.2839
	2	35	-8	-37.06		-43	-72.06		0.187578	0.0605325			5.33111	16.5201
	3	35.8	-6.91	-35.5		-42.71	-71.3		0.189707	0.0623497			5.27128	16.0386
												mean	5.19287	16.2808
	F21E
	1	28.76	-10.05	-33.9		-38.81	-62.66		0.220803	0.0872719			4.52893	11.4584
	2	29.56	-7.91	-29.35		-37.47	-58.91		0.232624	0.100986			4.29878	9.9024
	3	32	-3.95	-29.04		-35.95	-61.04		0.246801	0.0929516			4.05185	10.7583
												mean	4.29319	10.7064
	A22C
	1	28	-15.14	-51.6		-43.14	-79.6		0.186559	0.0451379			5.36024	22.1543
	2	6.7	-43	-68.71		-49.7	-75.41		0.144522	0.053133			6.91936	18.8207
	3	31.5	-17	-49.13		-48.5	-80.63		0.151432	0.0433643			6.60363	23.0605
												mean	6.29441	21.3452
	S23G
	1	31.81	-17.23	-55.69		-49.04	-87.5		0.148282	0.0331902			6.74389	30.1294
	2	15	-32	-62.14		-47	-77.14		0.160536	0.0496732			6.22915	20.1316
	3	18	-35.88	-69.57		-53.88	-87.57		0.122823	0.0330999			8.14179	30.2116
												mean	7.03828	26.8242
	S23F
	1	18.74	-31.35	-50.52		-50.09	-69.26		0.142345	0.0675019			7.02519	14.8144
	2	10	-33	-65.29		-43	-75.29		0.187578	0.0533817			5.33111	18.733
	3	27	-20.33	-45.35		-47.33	-72.35		0.158487	0.0598531			6.30967	16.7076
												mean	6.22199	16.7517
	S23E
	1	-5.1	-33	-61.43		-27.9	-56.33		0.337609	0.111653			2.96201	8.95636
	2	-4.8	-31.49	-59		-26.69	-54.2		0.353888	0.121303			2.82575	8.24382
	3	-3.34	-38.14	-63.3		-34.8	-59.96		0.258098	0.0969419			3.8745	10.3155
												mean	3.22075	9.17188
	S23C
	1	34.6	-12.62	-44.53		-47.22	-79.13		0.159167	0.0459712			6.28272	21.7527
	2	35.54	-11.23	-41.82		-46.77	-77.36		0.161979	0.0492497			6.17364	20.3047
	3	25.53	-27.5	-55.72		-53.03	-81.25		0.126954	0.0423304			7.87685	23.6237
												mean	6.77773	21.8937
	S23R
	1	9.73	-17.32	-52.5		-27.05	-62.23		0.348964	0.0887447			2.86562	11.2683
	2	27.65	-8.55	-46.11		-36.2	-73.76		0.244411	0.056657			4.09147	17.6501
	3	35.46	-7.34	-48.38		-42.8	-83.84		0.189044	0.0382714			5.28978	26.1292
												mean	4.08229	18.3492
	S23N/S24T
	1	31	-9.15	-45.51		-40.15	-76.51		0.209582	0.0509063			4.77139	19.6439
	2	31.5	-12.99	-53		-44.49	-84.5		0.17701	0.0373008			5.64941	26.8091
	3	33	-17	-54.05		-50	-87.05		0.142844	0.0337766			7.00063	29.6063
												mean	5.80714	25.3531
	S24G
	1	26.88	-24.52	-64.63		-51.4	-91.51		0.135269	0.0283942			7.39266	35.2184
	2	18.97	-40.37	-62		-59.34	-80.97		0.0993096	0.0427942			10.0695	23.3676
	3	30	-20.97	-56.18		-50.97	-86.18		0.137552	0.0349399			7.26997	28.6206
												mean	8.24405	29.0689
	S24C
	1	28.68	-33.5	-56		-62.18	-84.68		0.0889176	0.0370404			11.2464	26.9975
	2	21.08	-25.8	-48.73		-46.88	-69.81		0.161287	0.0660723			6.20013	15.1349
	3	16.71	-27.82	-48.47		-44.53	-65.18		0.176734	0.0791187			5.65821	12.6392
												mean	7.70157	18.2572
	A31R
	1	36.02	-3.67	-49.68		-39.69	-85.7		0.213368	0.0355988			4.68673	28.0909
	2	41.21	-4.07	-48.47		-45.28	-89.68		0.17165	0.0304903			5.82581	32.7973
	3	32.8	-1.7	-45		-34.5	-77.8		0.261129	0.0484135			3.82952	20.6554
												mean	4.78069	27.1812
	H32R
	1	27.17	-25.26	-46.63		-52.43	-73.8		0.129954	0.0565689			7.69504	17.6776
	2	44.83	-7.06	-25.76		-51.89	-70.59		0.132714	0.0640967			7.535	15.6014
	3	46.3	-7	-39		-53.3	-85.3		0.125627	0.0361573			7.96006	27.6569
												mean	7.73003	20.312
	L45E
	1	50.33	9.18	-35		-41.15	-85.33		0.201582	0.0361151			4.96076	27.6892
	2	38.93	-11.22	-41.45		-50.15	-80.38		0.142013	0.0437883			7.04162	22.8372
	3	31.58	-20.55	-53.92		-52.13	-85.5		0.13148	0.035877			7.60571	27.873
												mean	6.53603	26.1331
	W46C
	1	45.66	-19.04	-59.34		-64.7	-105		0.0806107	0.0167962			12.4053	59.5371
	2	37.46	-14.7	-50.82		-52.16	-88.28		0.131327	0.0321978			7.6146	31.058
	3	45.1	-13.92	-49.93		-59.02	-95.03		0.100554	0.024759			9.94489	40.3894
												mean	9.98826	43.6615
	L448F
	1	9.05	5.5	3.59		-3.55	-5.46		0.870954	0.808558			1.14817	1.23677
	2	5.52	1.97	1.03		-3.55	-4.49		0.870954	0.839666			1.14817	1.19095
	3	0.14	1.52	0.36		1.38	0.22		1.05518	1.0086			0.947707	0.991474
												mean	1.08135	1.13973
	Y456F
	1	22.53	-15.39	-40.36		-37.92	-62.89		0.228585	0.0864941			4.37474	11.5615
	2	20.53	-19.85	-46.33		-40.38	-66.86		0.207715	0.074111			4.81429	13.4933
	3	23.12	-12.98	-50.56		-36.1	-73.68		0.245364	0.0568337			4.07558	17.5952
												mean	4.42154	14.2166
	E459H
	1	38.56	-12.42	-45.12		-50.98	-83.68		0.137499	0.0385105			7.2728	25.967
	2	37.65	-12.65	-45.83		-50.3	-83.48		0.141186	0.0388114			7.08285	25.7656
	3	50.98	-6.91	-42.87		-57.89	-93.85		0.105075	0.0259226			9.51699	38.5765
												mean	7.95755	30.103
	E459L
	1	31.85	-20.67	-44.28		-52.52	-76.13		0.129499	0.0516647			7.72204	19.3556
	2	33.99	-19.89	-43.28		-53.88	-77.27		0.122823	0.0494226			8.14179	20.2337
	3	34.3	-15.53	-45		-49.83	-79.3		0.143793	0.0456681			6.95446	21.8971
												mean	7.6061	20.4955
	E459F
	1	30.61	-8.02	-21.35		-38.63	-51.96		0.222355	0.132353			4.49731	7.55556
	2	32.32	-5.9	-18.48		-38.22	-50.8		0.225932	0.138465			4.42612	7.22203
	3	20.27	-18.39	-34.78		-38.66	-55.05		0.222096	0.117356			4.50256	8.5211
												mean	4.47533	7.76623
	H463F
	1	24	-9	-37		-33	-61		0.276828	0.0930964			3.61236	10.7416
	2	31.57	-5.11	-40.88		-36.68	-72.45		0.239887	0.0596206			4.16862	16.7727
	3	27.69	-6.03	-46.55		-33.72	-74.24		0.269178	0.0556084			3.71501	17.9829
												mean	3.832	15.1657
P(Na) : P(K)	GAS(WT)	H28R	I18C	F21E	A22C	S23G	S23F	S23E	S23C	S23R	S23N/S24T	S24G	S24C	A31R	H32R	L45E	W46C	L448F	Y456F	E459H	E459L	E459F	H463F
	7.1521	1.41781	4.97623	4.52893	5.36024	6.74389	7.02519	2.96201	6.28272	2.86562	4.77139	7.39266	11.2464	4.68673	7.69504	4.96076	12.4053	1.14817	4.37474	7.2728	7.72204	4.49731	3.61236
	6.33921	1.4758	5.33111	4.29878	6.91936	6.22915	5.33111	2.82575	6.17364	4.09147	5.64941	10.0695	6.20013	5.82581	7.535	7.04162	7.6146	1.14817	4.81429	7.08285	8.14179	4.42612	4.16862
	5.71353	1.64636	5.27128	4.05185	6.60363	8.14179	6.30967	3.8745	7.87685	5.28978	7.00063	7.26997	5.65821	3.82952	7.96006	7.60571	9.94489	0.947707	4.07558	9.51699	6.95446	4.50256	3.71501
F-test	10.8
p	<0.0001
Dunnette's p	Control	<0.0001	0.912	0.2909	1	0.999	1	0.0209	1	0.1828	1	0.4501	0.86622	0.66222	0.8442	1	0.0063	<0.0001	0.35663	0.6747	0.91	0.39	0.1039
P(Cs) : P(Na)	26.0987	1.39482	16.2839	11.4584	22.1543	30.1294	14.8144	8.95636	21.7527	11.2683	19.6439	35.2184	26.9975	28.0909	17.6776	27.6892	59.5371	1.23677	11.5615	25.967	19.3556	7.55556	10.7416
	27.1028	2.01881	16.5201	9.9024	18.8207	20.1316	18.733	8.24382	20.3047	17.6501	26.8091	23.3676	15.1349	32.7973	15.6014	22.8372	31.058	1.19095	13.4933	25.7656	20.2337	7.22203	16.7727
	18.9309	1.99227	16.0386	10.7583	23.0605	30.2116	16.7076	10.3155	23.6237	26.1292	29.6063	28.6206	12.6392	20.6554	27.6569	27.873	40.3894	0.991474	17.5952	38.5765	21.8971	8.5211	17.9829
F-test	10.34
p	<0.0001
Dunnette's p	Control	<0.0001	0.5513	0.041	1	1	0.6344	0.016	1	0.889	1	0.9539	0.8775	0.9997	0.9975	1	0.0006	<0.0001	0.2518	0.8405	0.9986	0.0063	0.3724

[truncated: 7 more sheets: Fig.7D, Fig.8A, Fig.8C, SupFig.4A, SupFig.5D, SupFig.6, F34 mutants]
